# Supplementary material for: In silico prediction of potential miRNA‐disease association using an integrative bioinformatics approach based on kernel fusion
Source: J Cell Mol Med. 2019 Nov 20;24(1):573–87. doi: 10.1111/jcmm.14765 (PMC6933403; doi:10.1111/jcmm.14765)
Supplement: Supplementary file 3 [file JCMM-24-573-s003.xlsx]

## Sheet: BN_confirmed
hsa-mir-362	0.0236679	dbDEMC		Supplementary Table 1. Database verification results on candidate miRNAs for Breast Neoplasms. There were 145 confirmed candidate miRNAs and 148 unconfirmed ones
hsa-mir-130a	0.0228256	dbDEMC
hsa-mir-487b	0.021644	dbDEMC
hsa-mir-501	0.0213794	dbDEMC
hsa-mir-379	0.0212404	dbDEMC
hsa-mir-448	0.0199354	dbDEMC
hsa-mir-32	0.0198689	dbDEMC
hsa-mir-539	0.0198299	dbDEMC
hsa-mir-363	0.0196697	dbDEMC
hsa-mir-431	0.019236	dbDEMC
hsa-mir-337	0.0191217	dbDEMC
hsa-mir-652	0.0190291	dbDEMC
hsa-mir-154	0.019009	dbDEMC
hsa-mir-212	0.0185353	dbDEMC
hsa-mir-381	0.0182854	dbDEMC
hsa-mir-598	0.0182718	dbDEMC
hsa-mir-432	0.0176696	dbDEMC
hsa-mir-532	0.0175602	dbDEMC
hsa-mir-95	0.0173624	dbDEMC
hsa-mir-663	0.0171581	dbDEMC;miR2Disease
hsa-mir-28	0.0171259	dbDEMC
hsa-mir-484	0.017085	dbDEMC
hsa-mir-521	0.0169566	dbDEMC
hsa-mir-196b	0.0169159	dbDEMC
hsa-mir-92b	0.0166573	dbDEMC
hsa-mir-181d	0.0166388	dbDEMC;miR2Disease
hsa-mir-151	0.016558
hsa-mir-376a	0.0157537	dbDEMC
hsa-mir-106a	0.0156567	dbDEMC
hsa-mir-15b	0.0155169	dbDEMC
hsa-mir-330	0.0151006	dbDEMC
hsa-mir-216a	0.015092
hsa-mir-98	0.0149618	dbDEMC;miR2Disease
hsa-mir-520e	0.0146538	dbDEMC
hsa-mir-216b	0.0146247
hsa-mir-372	0.0144037	dbDEMC
hsa-mir-192	0.0143883	dbDEMC
hsa-mir-30e	0.0143492
hsa-mir-186	0.014282	dbDEMC
hsa-mir-181c	0.014216	dbDEMC
hsa-mir-520f	0.0141163	dbDEMC
hsa-mir-520g	0.0141163
hsa-mir-421	0.0140795	dbDEMC
hsa-mir-498	0.0140335	dbDEMC
hsa-mir-99a	0.0136693	dbDEMC
hsa-mir-142	0.0133445
hsa-mir-659	0.013302	dbDEMC
hsa-mir-33a	0.0130937
hsa-mir-658	0.0129763	dbDEMC
hsa-mir-33b	0.0128533
hsa-mir-601	0.0127224	dbDEMC
hsa-mir-371	0.0121978	dbDEMC
hsa-mir-150	0.011808	dbDEMC
hsa-mir-433	0.0115858	dbDEMC
hsa-mir-491	0.0114701	dbDEMC
hsa-mir-449a	0.0113218
hsa-mir-382	0.0112766	dbDEMC
hsa-mir-451	0.0109573	dbDEMC;miR2Disease
hsa-mir-185	0.0108812	dbDEMC
hsa-mir-188	0.0108308	dbDEMC
hsa-mir-519a	0.0107631
hsa-mir-376b	0.0107617	dbDEMC
hsa-mir-542	0.0107559
hsa-mir-211	0.010645	dbDEMC
hsa-mir-622	0.0105334	dbDEMC
hsa-mir-449b	0.0104834
hsa-mir-144	0.0103657	dbDEMC
hsa-mir-650	0.0103381	dbDEMC
hsa-mir-99b	0.0102887	dbDEMC
hsa-mir-297	0.0101606
hsa-mir-331	0.0101135	dbDEMC
hsa-mir-512	0.010094
hsa-mir-208b	0.00996207
hsa-mir-454	0.00989558
hsa-mir-300	0.0097733
hsa-mir-370	0.00940068	dbDEMC
hsa-mir-526b	0.00938576	dbDEMC
hsa-mir-424	0.00933876	dbDEMC
hsa-mir-518c	0.00932522	dbDEMC
hsa-mir-198	0.00927766	dbDEMC
hsa-mir-507	0.00924237
hsa-mir-455	0.00917718	dbDEMC
hsa-mir-660	0.00915269	dbDEMC
hsa-mir-325	0.0091284	dbDEMC
hsa-mir-574	0.00910204	dbDEMC
hsa-mir-561	0.00906125
hsa-mir-130b	0.00905173	dbDEMC
hsa-mir-136	0.00884891	dbDEMC;miR2Disease
hsa-mir-138	0.00876237	dbDEMC
hsa-mir-615	0.00874958	dbDEMC
hsa-mir-134	0.00873212	dbDEMC
hsa-mir-525	0.00855462	dbDEMC
hsa-mir-523	0.00852033	dbDEMC
hsa-mir-518b	0.00838204
hsa-mir-346	0.00837768	dbDEMC
hsa-mir-596	0.00833957
hsa-mir-494	0.00827638
hsa-mir-377	0.00827566	dbDEMC
hsa-mir-1254	0.00823896
hsa-mir-3940	0.00823896
hsa-mir-557	0.00817672	dbDEMC
hsa-mir-637	0.00815412	dbDEMC
hsa-mir-602	0.0081193	dbDEMC
hsa-mir-612	0.00809577	dbDEMC
hsa-mir-657	0.00809577	dbDEMC
hsa-mir-583	0.00802454	dbDEMC
hsa-mir-654	0.00792994	dbDEMC
hsa-mir-600	0.00792994	dbDEMC
hsa-mir-662	0.00792994	dbDEMC
hsa-mir-769	0.00792994
hsa-mir-611	0.00792994
hsa-mir-184	0.00779292	dbDEMC
hsa-mir-513b	0.00761933
hsa-mir-513c	0.00761933
hsa-mir-489	0.00747857	dbDEMC
hsa-mir-1273c	0.00717764
hsa-mir-567	0.00717764	dbDEMC
hsa-mir-1179	0.00717764
hsa-mir-1275	0.00717764
hsa-mir-485	0.00715805
hsa-mir-217	0.00707929	dbDEMC
hsa-mir-646	0.0070523
hsa-mir-508	0.00687618	dbDEMC
hsa-mir-323b	0.00676469
hsa-mir-3163	0.00644393
hsa-mir-1305	0.00644393
hsa-mir-1260a	0.00644393
hsa-mir-873	0.0064207
hsa-mir-1256	0.00609765
hsa-mir-616	0.00609765	dbDEMC
hsa-mir-647	0.00609765	dbDEMC
hsa-mir-1296	0.00609765
hsa-mir-502	0.00590431	dbDEMC
hsa-mir-1183	0.00578141
hsa-mir-1909	0.00578141
hsa-mir-675	0.00567039
hsa-mir-575	0.00566042	dbDEMC
hsa-mir-664	0.00560059
hsa-mir-933	0.00554897
hsa-mir-621	0.00554897	dbDEMC
hsa-mir-518e	0.00554897	dbDEMC
hsa-mir-519b	0.00550139	dbDEMC
hsa-mir-1181	0.00543994
hsa-mir-767	0.00539294
hsa-mir-1297	0.00535831
hsa-mir-511	0.00535831
hsa-mir-1303	0.00523658
hsa-mir-2110	0.00523658
hsa-mir-1249	0.00518541
hsa-mir-147b	0.00513707
hsa-mir-935	0.00511662
hsa-mir-329	0.0049732	dbDEMC
hsa-mir-552	0.0049483
hsa-mir-422a	0.00484945	dbDEMC
hsa-mir-744	0.00482798
hsa-mir-1280	0.00479328
hsa-mir-500a	0.00474084
hsa-mir-885	0.00443611
hsa-mir-371a	0.00437962
hsa-mir-361	0.0043147	dbDEMC
hsa-mir-504	0.00427916	dbDEMC
hsa-mir-1207	0.0042764
hsa-mir-189	0.00417867	dbDEMC
hsa-mir-548c	0.00416389
hsa-mir-941	0.00411213
hsa-mir-1236	0.00404017
hsa-mir-374b	0.00403077
hsa-mir-711	0.00401357
hsa-mir-499b	0.00400036
hsa-mir-942	0.00395525
hsa-mir-1299	0.0038893
hsa-mir-1247	0.00387514
hsa-mir-1184	0.00387514
hsa-mir-619	0.00387514	dbDEMC
hsa-mir-627	0.00387514	dbDEMC
hsa-mir-1273a	0.00387514
hsa-mir-635	0.00387514
hsa-mir-582	0.00387514	dbDEMC
hsa-mir-1180	0.00387514
hsa-mir-1972	0.00387514
hsa-mir-566	0.00387514	dbDEMC
hsa-mir-589	0.00387514	dbDEMC
hsa-mir-1271	0.00384681
hsa-mir-3151	0.00384138
hsa-mir-384	0.00381934
hsa-mir-1202	0.00376329
hsa-mir-500b	0.00376329
hsa-mir-26	0.00376329
hsa-mir-527	0.00376329	dbDEMC
hsa-mir-1231	0.00376329
hsa-mir-1301	0.00376329
hsa-mir-92	0.00376329	dbDEMC
hsa-mir-517c	0.00376329	dbDEMC
hsa-mir-1234	0.00376329
hsa-mir-522	0.00376329
hsa-mir-655	0.00374277
hsa-mir-105	0.00372365	dbDEMC
hsa-mir-636	0.00370289
hsa-mir-1302	0.00359507
hsa-mir-517a	0.00356017	dbDEMC
hsa-mir-490	0.0035531	dbDEMC
hsa-mir-1266	0.00352964
hsa-mir-663b	0.00350859
hsa-mir-518a	0.0034423	dbDEMC
hsa-mir-323a	0.00342685
hsa-mir-630	0.00339771	dbDEMC
hsa-mir-2861	0.00330402
hsa-mir-3196	0.00330402
hsa-mir-1293	0.00325944
hsa-mir-642a	0.00316157
hsa-mir-492	0.00315263	dbDEMC
hsa-mir-633	0.00313343
hsa-mir-624	0.00311668	dbDEMC
hsa-mir-548a	0.00311598
hsa-mir-668	0.00311498	dbDEMC
hsa-mir-1827	0.00311491
hsa-mir-1246	0.00310419
hsa-mir-628	0.00306116	dbDEMC
hsa-mir-3148	0.00300333
hsa-mir-569	0.00300333
hsa-mir-190b	0.00299533
hsa-mir-378g	0.0029773
hsa-mir-378e	0.0029773
hsa-mir-378f	0.0029773
hsa-mir-378d	0.0029773
hsa-mir-378i	0.0029773
hsa-mir-378c	0.0029773
hsa-mir-378h	0.0029773
hsa-mir-378b	0.0029773
hsa-mir-671	0.00295741	dbDEMC
hsa-mir-545	0.00293824	dbDEMC
hsa-mir-548d	0.00293637
hsa-mir-720	0.00293422
hsa-mir-642b	0.00292626
hsa-mir-410	0.00291859	dbDEMC
hsa-mir-487a	0.00290079	dbDEMC
hsa-mir-190a	0.00289456
hsa-mir-1287	0.00288195
hsa-mir-641	0.00288195	dbDEMC
hsa-mir-765	0.00287067	dbDEMC
hsa-mir-208a	0.00284846
hsa-mir-603	0.00284682	dbDEMC
hsa-mir-1224	0.0028245
hsa-mir-592	0.00282212
hsa-mir-302f	0.00281193
hsa-mir-4792	0.00277409
hsa-mir-451b	0.00273848
hsa-mir-590	0.00271523	dbDEMC
hsa-mir-550a	0.00271067
hsa-mir-760	0.00269976
hsa-mir-640	0.00268691
hsa-mir-571	0.00267836
hsa-mir-503	0.002674	dbDEMC
hsa-mir-378a	0.00267049
hsa-mir-548b	0.00266247
hsa-mir-544a	0.00261605
hsa-mir-544b	0.00261605
hsa-mir-944	0.00261504
hsa-mir-1227	0.00261504
hsa-mir-1229	0.00261504
hsa-mir-302e	0.00256117
hsa-mir-938	0.00253541
hsa-mir-610	0.00253541	dbDEMC
hsa-mir-605	0.00253541
hsa-mir-570	0.00253541	dbDEMC
hsa-mir-1228	0.00253541
hsa-mir-591	0.00253541
hsa-mir-577	0.00253541
hsa-mir-595	0.00253541	dbDEMC
hsa-mir-524	0.00253541	dbDEMC
hsa-mir-449c	0.00253541
hsa-mir-551a	0.00253541	dbDEMC
hsa-mir-518f	0.00253541	dbDEMC
hsa-mir-509	0.00250213
hsa-mir-483	0.00247923	dbDEMC
hsa-mir-614	0.00243152	dbDEMC
hsa-mir-648	0.00243152	dbDEMC
hsa-mir-599	0.00243152
hsa-mir-572	0.0024097	dbDEMC
hsa-mir-593	0.00240735	dbDEMC
hsa-mir-369	0.00240582	dbDEMC
hsa-mir-564	0.00240582	dbDEMC
hsa-mir-514a	0.00237836
hsa-mir-124a	0.0023133	miR2Disease
hsa-mir-1285	0.0023133
hsa-mir-1233	0.0023133
hsa-mir-1286	0.0022723
hsa-mir-766	0.00217603	dbDEMC
hsa-mir-1322	0.00217603
hsa-mir-617	0.00217603	dbDEMC
hsa-mir-758	0.00217603	dbDEMC
hsa-mir-550b	0.00206869
hsa-mir-3179	0.00206869
