# Supplementary material for: In silico prediction of potential miRNA‐disease association using an integrative bioinformatics approach based on kernel fusion
Source: J Cell Mol Med. 2019 Nov 20;24(1):573–87. doi: 10.1111/jcmm.14765 (PMC6933403; doi:10.1111/jcmm.14765)
Supplement: Supplementary file 4 [file JCMM-24-573-s004.xlsx]

## Sheet: CN_confirmed
hsa-mir-143	0.00930099	dbDEMC;miR2Disease		Supplementary Table 1. Database verification results on candidate miRNAs for Colon Neoplasms. There were 145 confirmed candidate miRNAs and 346 unconfirmed ones.
hsa-mir-20a	0.00707498	dbDEMC;miR2Disease
hsa-mir-125b	0.00638192	dbDEMC
hsa-mir-18a	0.00537378	dbDEMC;miR2Disease
hsa-mir-19a	0.00360734	dbDEMC;miR2Disease
hsa-mir-19b	0.00340826	dbDEMC;miR2Disease
hsa-mir-223	0.00319346	dbDEMC;miR2Disease
hsa-mir-92a	0.00310752
hsa-mir-191	0.00310122	dbDEMC;miR2Disease
hsa-mir-34a	0.00279808	dbDEMC;miR2Disease
hsa-mir-21	0.00274333	dbDEMC;miR2Disease
hsa-mir-155	0.00244646	dbDEMC;miR2Disease
hsa-mir-16	0.0022788	dbDEMC
hsa-mir-31	0.00223998	dbDEMC;miR2Disease
hsa-mir-218	0.00184681	dbDEMC
hsa-mir-132	0.00174178	miR2Disease
hsa-mir-95	0.0017406	dbDEMC;miR2Disease
hsa-mir-221	0.00169315	dbDEMC;miR2Disease
hsa-mir-29b	0.0016495	dbDEMC;miR2Disease
hsa-mir-125a	0.00163557	dbDEMC;miR2Disease
hsa-mir-222	0.00152017	dbDEMC
hsa-mir-135a	0.00147934	dbDEMC
hsa-mir-101	0.00141602
hsa-mir-34c	0.001381	miR2Disease
hsa-mir-200c	0.0013541	dbDEMC;miR2Disease
hsa-mir-498	0.00130549	dbDEMC
hsa-mir-196a	0.00128898	dbDEMC;miR2Disease
hsa-mir-137	0.00128875	dbDEMC;miR2Disease
hsa-let-7a	0.00125946	dbDEMC;miR2Disease
hsa-mir-9	0.0012432	dbDEMC;miR2Disease
hsa-mir-127	0.00124259	dbDEMC;miR2Disease
hsa-mir-141	0.00122898	dbDEMC;miR2Disease
hsa-mir-146a	0.00122594	dbDEMC
hsa-mir-200b	0.0012025	dbDEMC
hsa-mir-32	0.00114744	dbDEMC;miR2Disease
hsa-mir-10b	0.00114716	dbDEMC;miR2Disease
hsa-let-7b	0.00113909	dbDEMC;miR2Disease
hsa-let-7c	0.00112543	dbDEMC
hsa-let-7e	0.00112355	dbDEMC
hsa-mir-1	0.00111709	dbDEMC;miR2Disease
hsa-mir-142	0.00110509
hsa-mir-29a	0.00104826	dbDEMC;miR2Disease
hsa-mir-424	0.00104718	dbDEMC
hsa-mir-217	0.00103504
hsa-mir-133b	0.000997548	dbDEMC;miR2Disease
hsa-mir-107	0.000996747	dbDEMC;miR2Disease
hsa-mir-152	0.000932924	dbDEMC
hsa-mir-22	0.000908403	dbDEMC
hsa-mir-30a	0.000903519	miR2Disease
hsa-mir-200a	0.000891675
hsa-mir-486	0.000878696
hsa-mir-140	0.000860741	miR2Disease
hsa-mir-24	0.000859937	miR2Disease
hsa-mir-99b	0.000833923	dbDEMC
hsa-mir-224	0.000827472	dbDEMC;miR2Disease
hsa-mir-483	0.000821951
hsa-mir-330	0.00081353	dbDEMC
hsa-mir-135b	0.0008116	dbDEMC;miR2Disease
hsa-mir-584	0.00080078
hsa-mir-199b	0.000791466	dbDEMC
hsa-mir-25	0.000781962	dbDEMC;miR2Disease
hsa-mir-27a	0.000778913	miR2Disease
hsa-mir-103a	0.000776397
hsa-mir-100	0.000762242	dbDEMC
hsa-mir-451	0.000759447	miR2Disease
hsa-let-7f	0.000744022	dbDEMC;miR2Disease
hsa-mir-183	0.000741726	dbDEMC;miR2Disease
hsa-mir-205	0.000741679	dbDEMC
hsa-mir-34b	0.000738809	dbDEMC;miR2Disease
hsa-let-7i	0.000738256	dbDEMC
hsa-let-7g	0.000738231	dbDEMC;miR2Disease
hsa-mir-203	0.000734523	dbDEMC;miR2Disease
hsa-mir-622	0.000733508
hsa-mir-146b	0.000731479
hsa-mir-181b	0.000724819	dbDEMC;miR2Disease
hsa-mir-150	0.000724529
hsa-let-7d	0.000716392	dbDEMC
hsa-mir-630	0.000712676
hsa-mir-133a	0.000707733	dbDEMC;miR2Disease
hsa-mir-149	0.000706468	dbDEMC
hsa-mir-574	0.000700492
hsa-mir-18b	0.000698517
hsa-mir-296	0.00069515	miR2Disease
hsa-mir-182	0.000693202	dbDEMC;miR2Disease
hsa-mir-15a	0.000686247	dbDEMC
hsa-mir-124	0.000685114	dbDEMC
hsa-mir-199a	0.00068228
hsa-mir-210	0.00067164	dbDEMC
hsa-mir-139	0.000666213	dbDEMC;miR2Disease
hsa-mir-375	0.00066538
hsa-mir-106b	0.000664352	dbDEMC;miR2Disease
hsa-mir-181a	0.000661587	dbDEMC;miR2Disease
hsa-mir-148a	0.000658549	dbDEMC
hsa-mir-195	0.000652042	dbDEMC;miR2Disease
hsa-mir-214	0.000645837	dbDEMC
hsa-mir-219	0.000644122	dbDEMC
hsa-mir-30c	0.000643235	dbDEMC;miR2Disease
hsa-mir-96	0.000640488	dbDEMC;miR2Disease
hsa-mir-302b	0.000628214
hsa-mir-192	0.000628206	dbDEMC;miR2Disease
hsa-mir-23a	0.000626829	miR2Disease
hsa-mir-194	0.00061435	dbDEMC;miR2Disease
hsa-mir-122	0.000610979
hsa-mir-92b	0.00060663
hsa-mir-429	0.000598002	dbDEMC
hsa-mir-335	0.00059687	dbDEMC
hsa-mir-26a	0.000586477	dbDEMC;miR2Disease
hsa-mir-339	0.000574292	dbDEMC;miR2Disease
hsa-mir-206	0.000572856	dbDEMC
hsa-mir-215	0.000572244	dbDEMC;miR2Disease
hsa-mir-99a	0.000565532	dbDEMC
hsa-mir-342	0.000564354	miR2Disease
hsa-mir-367	0.000559825
hsa-mir-93	0.000559567	dbDEMC;miR2Disease
hsa-mir-27b	0.000556945	dbDEMC;miR2Disease
hsa-mir-372	0.000553551	miR2Disease
hsa-mir-625	0.000552248
hsa-mir-338	0.000551173	dbDEMC
hsa-mir-449a	0.000544429
hsa-mir-7	0.000540858	dbDEMC;miR2Disease
hsa-mir-130a	0.000536165
hsa-mir-26b	0.000532525
hsa-mir-373	0.000522982	dbDEMC
hsa-mir-301a	0.000512961
hsa-mir-451a	0.000508535
hsa-mir-193a	0.000507506
hsa-mir-708	0.000503914
hsa-mir-103b	0.000503453
hsa-mir-190a	0.000503334
hsa-mir-542	0.000499637
hsa-mir-153	0.000498285
hsa-mir-23b	0.00049569
hsa-mir-128	0.000494606	dbDEMC
hsa-mir-328	0.000494017	dbDEMC;miR2Disease
hsa-mir-144	0.000492784
hsa-mir-499a	0.000490517
hsa-mir-33a	0.000489789
hsa-mir-492	0.000488489
hsa-mir-216b	0.000487902
hsa-mir-491	0.000487242
hsa-mir-15b	0.000486132	miR2Disease
hsa-mir-497	0.000478374	dbDEMC;miR2Disease
hsa-mir-340	0.000476161	dbDEMC
hsa-mir-629	0.000471005
hsa-mir-454	0.000469244
hsa-mir-10a	0.000467269	miR2Disease
hsa-mir-28	0.000464841
hsa-mir-211	0.000462017	dbDEMC
hsa-mir-186	0.000457297
hsa-mir-378a	0.000456917
hsa-mir-320a	0.000456706
hsa-mir-129	0.000456435	dbDEMC;miR2Disease
hsa-mir-422a	0.000456177	dbDEMC;miR2Disease
hsa-mir-148b	0.000456051
hsa-mir-208a	0.000450353
hsa-mir-520a	0.000445063
hsa-mir-362	0.000444549
hsa-mir-337	0.000443826	dbDEMC
hsa-mir-365a	0.00044349
hsa-mir-423	0.000439902
hsa-mir-1246	0.000438396
hsa-mir-345	0.000436223	dbDEMC
hsa-mir-506	0.000435246
hsa-mir-365b	0.000434828
hsa-mir-185	0.000434236	dbDEMC
hsa-mir-493	0.000433231
hsa-mir-638	0.000431029
hsa-mir-297	0.000430662
hsa-mir-324	0.00043055	dbDEMC
hsa-mir-1290	0.000427466
hsa-mir-615	0.000425795
hsa-mir-608	0.000424399
hsa-mir-518c	0.000417652
hsa-mir-147b	0.000409838
hsa-mir-1280	0.000409385
hsa-mir-1303	0.000407139
hsa-mir-2110	0.000407139
hsa-mir-502	0.000405845
hsa-mir-760	0.000404738
hsa-mir-1915	0.00040169
hsa-mir-646	0.000399768
hsa-mir-1275	0.000395933
hsa-mir-1273c	0.000395933
hsa-mir-567	0.000395933
hsa-mir-1179	0.000395933
hsa-mir-29c	0.000395317	dbDEMC
hsa-mir-561	0.000393064
hsa-mir-652	0.000390955
hsa-mir-552	0.000388939
hsa-mir-188	0.000375793	dbDEMC
hsa-mir-519c	0.000358437
hsa-mir-1224	0.000348464
hsa-mir-720	0.000339933
hsa-mir-1183	0.000338889
hsa-mir-1909	0.000338889
hsa-mir-590	0.000334752
hsa-mir-765	0.000331313
hsa-mir-1471	0.000329855
hsa-mir-671	0.000329105
hsa-mir-433	0.00029508
hsa-mir-138	0.00028262	dbDEMC
hsa-mir-151a	0.00028051
hsa-mir-20b	0.000272175
hsa-mir-98	0.000249822
hsa-mir-302c	0.000224601
hsa-mir-1287	0.000220806
hsa-mir-641	0.000220806
hsa-mir-30b	0.000212271	dbDEMC
hsa-mir-302a	0.000189885	dbDEMC
hsa-mir-302d	0.000179815
hsa-mir-30e	0.000177052
hsa-mir-30d	0.000175425	dbDEMC
hsa-mir-488	0.000167238	dbDEMC
hsa-mir-204	0.000161189	dbDEMC
hsa-mir-197	0.000157342	dbDEMC
hsa-mir-449b	0.000155958
hsa-mir-181c	0.000153078	dbDEMC
hsa-mir-370	0.000150491
hsa-mir-1286	0.000149068
hsa-mir-187	0.000137085	dbDEMC
hsa-mir-196b	0.000133284	dbDEMC
hsa-mir-494	0.000132526	dbDEMC
hsa-mir-151b	0.000130367
hsa-mir-184	0.000130319	dbDEMC
hsa-mir-198	0.00012026	dbDEMC
hsa-mir-376a	0.00011344
hsa-mir-383	0.000113039
hsa-mir-216a	0.000110064
hsa-mir-193b	0.000109244
hsa-mir-33b	0.000109231	dbDEMC
hsa-mir-510	0.000108271
hsa-mir-532	0.000101897
hsa-mir-301b	9.7199e-05
hsa-mir-130b	9.48705e-05	dbDEMC;miR2Disease
hsa-mir-675	9.14168e-05
hsa-mir-409	9.05342e-05
hsa-mir-376b	9.01252e-05
hsa-mir-455	9.01201e-05
hsa-mir-490	8.96885e-05	dbDEMC
hsa-mir-299	8.74258e-05
hsa-mir-935	8.5161e-05
hsa-mir-744	8.3902e-05
hsa-mir-371a	8.33174e-05
hsa-mir-421	8.30062e-05
hsa-mir-495	7.81695e-05
hsa-mir-513a	7.77065e-05
hsa-mir-212	7.39978e-05	dbDEMC
hsa-mir-154	7.25163e-05
hsa-mir-302f	7.24114e-05
hsa-mir-575	7.0983e-05
hsa-mir-181d	7.0808e-05
hsa-mir-519a	6.92674e-05
hsa-mir-520d	6.85683e-05
hsa-mir-371	6.67592e-05	dbDEMC
hsa-mir-452	6.64109e-05	dbDEMC
hsa-mir-425	6.60127e-05
hsa-mir-512	6.5444e-05
hsa-mir-526a	6.53114e-05
hsa-mir-515	6.1242e-05
hsa-mir-660	6.0904e-05
hsa-mir-503	6.08431e-05	dbDEMC
hsa-mir-520b	6.04646e-05
hsa-mir-663a	5.99438e-05
hsa-mir-511	5.93687e-05
hsa-mir-1297	5.93687e-05
hsa-mir-520c	5.92172e-05
hsa-mir-885	5.81408e-05
hsa-mir-331	5.81404e-05	dbDEMC
hsa-mir-411	5.72424e-05
hsa-mir-382	5.71701e-05
hsa-mir-134	5.62809e-05
hsa-mir-520h	5.61302e-05
hsa-mir-363	5.48246e-05
hsa-mir-516b	5.45486e-05
hsa-mir-300	5.39716e-05
hsa-mir-516a	5.39706e-05
hsa-mir-361	5.38029e-05
hsa-mir-518b	5.36817e-05
hsa-mir-326	5.36562e-05	dbDEMC
hsa-mir-941	5.0917e-05
hsa-mir-487b	5.08232e-05
hsa-mir-550a	5.07389e-05
hsa-mir-526b	5.03418e-05
hsa-mir-325	4.9231e-05
hsa-mir-377	4.85074e-05
hsa-mir-208b	4.84589e-05
hsa-mir-376c	4.72909e-05
hsa-mir-2861	4.69953e-05
hsa-mir-3196	4.69953e-05
hsa-mir-302e	4.66447e-05
hsa-mir-507	4.64512e-05
hsa-mir-105	4.61348e-05	dbDEMC
hsa-mir-520e	4.56963e-05
hsa-mir-136	4.48432e-05
hsa-mir-384	4.4758e-05
hsa-mir-650	4.42771e-05
hsa-mir-523	4.40909e-05
hsa-mir-519e	4.39064e-05
hsa-mir-485	4.35028e-05
hsa-mir-189	4.31931e-05	dbDEMC
hsa-mir-525	4.30295e-05
hsa-mir-1207	4.21627e-05
hsa-mir-508	4.20236e-05
hsa-mir-501	4.1911e-05
hsa-mir-548d	4.17887e-05
hsa-mir-379	4.17815e-05	dbDEMC
hsa-mir-1271	4.15418e-05
hsa-mir-658	4.0223e-05
hsa-mir-636	4.00961e-05
hsa-mir-513c	3.98458e-05
hsa-mir-513b	3.98458e-05
hsa-mir-601	3.94509e-05
hsa-mir-3151	3.93675e-05
hsa-mir-320b	3.92686e-05
hsa-mir-320d	3.91826e-05
hsa-mir-499b	3.91217e-05
hsa-mir-640	3.89334e-05
hsa-mir-346	3.84958e-05	dbDEMC
hsa-mir-147a	3.8485e-05
hsa-mir-602	3.84463e-05
hsa-mir-374a	3.82133e-05
hsa-mir-517a	3.81963e-05	dbDEMC
hsa-mir-320c	3.8007e-05
hsa-mir-637	3.786e-05
hsa-mir-544b	3.77262e-05
hsa-mir-544a	3.77262e-05
hsa-mir-1202	3.77162e-05
hsa-mir-1234	3.77162e-05
hsa-mir-1231	3.77162e-05
hsa-mir-26	3.77162e-05
hsa-mir-527	3.77162e-05
hsa-mir-517c	3.77162e-05
hsa-mir-522	3.77162e-05
hsa-mir-92	3.77162e-05	dbDEMC;miR2Disease
hsa-mir-500b	3.77162e-05
hsa-mir-1301	3.77162e-05
hsa-mir-593	3.75457e-05
hsa-mir-374b	3.69252e-05
hsa-mir-381	3.64108e-05
hsa-mir-616	3.6089e-05
hsa-mir-1256	3.6089e-05
hsa-mir-647	3.6089e-05
hsa-mir-1296	3.6089e-05
hsa-mir-500a	3.55823e-05
hsa-mir-489	3.55464e-05
hsa-mir-596	3.52073e-05
hsa-mir-874	3.49514e-05
hsa-mir-570	3.49146e-05
hsa-mir-551a	3.49146e-05
hsa-mir-595	3.49146e-05
hsa-mir-518f	3.49146e-05
hsa-mir-524	3.49146e-05
hsa-mir-591	3.49146e-05
hsa-mir-577	3.49146e-05
hsa-mir-938	3.49146e-05
hsa-mir-449c	3.49146e-05
hsa-mir-605	3.49146e-05
hsa-mir-610	3.49146e-05
hsa-mir-1228	3.49146e-05
hsa-mir-520f	3.47693e-05
hsa-mir-520g	3.47693e-05
hsa-mir-509	3.47609e-05
hsa-mir-612	3.47444e-05
hsa-mir-657	3.47444e-05
hsa-mir-202	3.42073e-05	dbDEMC
hsa-mir-583	3.38197e-05
hsa-mir-451b	3.3698e-05
hsa-mir-450a	3.30684e-05
hsa-mir-450b	3.30684e-05
hsa-mir-320e	3.30684e-05
hsa-mir-1181	3.26005e-05
hsa-mir-323a	3.23432e-05
hsa-mir-1236	3.21925e-05
hsa-mir-519d	3.19369e-05
hsa-mir-557	3.15746e-05
hsa-mir-661	3.11862e-05
hsa-mir-617	3.05969e-05
hsa-mir-1322	3.05969e-05
hsa-mir-758	3.05969e-05
hsa-mir-766	3.05969e-05
hsa-mir-323b	3.05231e-05
hsa-mir-1258	2.93625e-05
hsa-mir-1299	2.92841e-05
hsa-mir-571	2.91779e-05
hsa-mir-654	2.916e-05
hsa-mir-611	2.916e-05
hsa-mir-769	2.916e-05
hsa-mir-600	2.916e-05
hsa-mir-662	2.916e-05
hsa-mir-942	2.91256e-05
hsa-mir-514a	2.90143e-05
hsa-mir-432	2.8174e-05	dbDEMC
hsa-mir-298	2.67577e-05
hsa-mir-922	2.67471e-05
hsa-mir-505	2.64805e-05
hsa-mir-151	2.64774e-05
hsa-mir-632	2.63128e-05
hsa-mir-572	2.61119e-05
hsa-mir-3940	2.60953e-05
hsa-mir-1254	2.60953e-05
hsa-mir-2355	2.57935e-05
hsa-mir-1245a	2.57935e-05
hsa-mir-1323	2.57935e-05
hsa-mir-718	2.57935e-05
hsa-mir-1469	2.57935e-05
hsa-mir-3186	2.57935e-05
hsa-mir-181	2.57935e-05
hsa-mir-1245b	2.57935e-05
hsa-mir-4306	2.57935e-05
hsa-mir-3130	2.57935e-05
hsa-mir-4257	2.57935e-05
hsa-mir-603	2.57639e-05
hsa-mir-410	2.56803e-05	dbDEMC
hsa-mir-504	2.55994e-05
hsa-mir-1229	2.55612e-05
hsa-mir-944	2.55612e-05
hsa-mir-1227	2.55612e-05
hsa-mir-484	2.55557e-05
hsa-mir-200	2.50042e-05
hsa-mir-548b	2.47155e-05
hsa-mir-655	2.4701e-05
hsa-mir-642a	2.43331e-05
hsa-mir-648	2.38953e-05
hsa-mir-614	2.38953e-05
hsa-mir-599	2.38953e-05
hsa-mir-1302	2.35758e-05
hsa-mir-628	2.33549e-05
hsa-mir-124a	2.31588e-05	miR2Disease
hsa-mir-1233	2.31588e-05
hsa-mir-1285	2.31588e-05
hsa-mir-448	2.30873e-05
hsa-mir-664	2.30136e-05
hsa-mir-873	2.23351e-05
hsa-mir-329	2.23283e-05
hsa-mir-548c	2.21507e-05
hsa-mir-550b	2.19799e-05
hsa-mir-3179	2.19799e-05
hsa-mir-589	2.18657e-05
hsa-mir-627	2.18657e-05
hsa-mir-1273a	2.18657e-05
hsa-mir-1972	2.18657e-05
hsa-mir-582	2.18657e-05
hsa-mir-1180	2.18657e-05
hsa-mir-566	2.18657e-05
hsa-mir-1247	2.18657e-05
hsa-mir-1184	2.18657e-05
hsa-mir-635	2.18657e-05
hsa-mir-619	2.18657e-05
hsa-mir-369	2.18003e-05
hsa-mir-564	2.18003e-05
hsa-mir-519b	2.15873e-05
hsa-mir-767	2.15521e-05
hsa-mir-378f	2.07252e-05
hsa-mir-378b	2.07252e-05
hsa-mir-378h	2.07252e-05
hsa-mir-378g	2.07252e-05
hsa-mir-378e	2.07252e-05
hsa-mir-378d	2.07252e-05
hsa-mir-378c	2.07252e-05
hsa-mir-378i	2.07252e-05
hsa-mir-1260a	1.93715e-05
hsa-mir-3163	1.93715e-05
hsa-mir-1305	1.93715e-05
hsa-mir-190b	1.85787e-05
hsa-mir-621	1.72774e-05
hsa-mir-518e	1.72774e-05
hsa-mir-933	1.72774e-05
hsa-mir-642b	1.71244e-05
hsa-mir-539	1.39813e-05
hsa-mir-663	1.39495e-05
hsa-mir-521	1.26959e-05
hsa-mir-1249	9.92391e-06
hsa-mir-518a	7.28503e-06
hsa-mir-598	5.94824e-06
hsa-mir-569	3.57617e-07
hsa-mir-3148	3.57617e-07
hsa-mir-431	-1.67088e-06
hsa-mir-1266	-2.74532e-06
hsa-mir-487a	-3.53505e-06
hsa-mir-592	-4.21914e-06
hsa-mir-545	-5.34713e-06
hsa-mir-624	-9.95107e-06
hsa-mir-633	-1.02556e-05
hsa-mir-1827	-1.10432e-05
hsa-mir-548a	-1.14329e-05
hsa-mir-711	-1.2199e-05
hsa-mir-668	-1.27105e-05
hsa-mir-4792	-1.41046e-05
hsa-mir-659	-1.49176e-05
hsa-mir-663b	-1.91879e-05
hsa-mir-1293	-2.97791e-05
