# Supplementary material for: In silico prediction of potential miRNA‐disease association using an integrative bioinformatics approach based on kernel fusion
Source: J Cell Mol Med. 2019 Nov 20;24(1):573–87. doi: 10.1111/jcmm.14765 (PMC6933403; doi:10.1111/jcmm.14765)
Supplement: Supplementary file 5 [file JCMM-24-573-s005.xlsx]

## Sheet: EN_confirmed
hsa-mir-18a	0.0177939	dbDEMC		Supplementary Table 3. Database verification results on candidate miRNAs for Esophageal Neoplasms. There were 208 confirmed candidate miRNAs and 213 unconfirmed ones
hsa-mir-17	0.0151193	dbDEMC
hsa-let-7d	0.0150379	dbDEMC
hsa-mir-19b	0.0149684	dbDEMC
hsa-mir-200b	0.0145816	dbDEMC
hsa-mir-30c	0.0137667	dbDEMC
hsa-mir-191	0.0123088	dbDEMC
hsa-mir-497	0.0122555	dbDEMC
hsa-mir-448	0.0122195	dbDEMC
hsa-mir-487b	0.0120186
hsa-mir-379	0.0119458	dbDEMC
hsa-mir-362	0.0117905	dbDEMC
hsa-mir-16	0.0116423	dbDEMC
hsa-mir-501	0.0115736	dbDEMC
hsa-mir-30d	0.0115213	dbDEMC
hsa-mir-125b	0.01143	dbDEMC
hsa-mir-376c	0.010615
hsa-mir-221	0.0105112	dbDEMC
hsa-mir-495	0.0101287	dbDEMC
hsa-mir-127	0.0100864	dbDEMC
hsa-mir-96	0.0100556	dbDEMC
hsa-mir-122	0.0100307
hsa-mir-218	0.0100002
hsa-mir-335	0.00996862	dbDEMC
hsa-mir-429	0.00991063	dbDEMC
hsa-let-7g	0.00966741	dbDEMC
hsa-mir-1	0.00953958	dbDEMC
hsa-let-7e	0.00951994	dbDEMC
hsa-mir-135a	0.00951865	dbDEMC
hsa-let-7f	0.00903756
hsa-mir-32	0.008925	dbDEMC
hsa-mir-302d	0.00884962	dbDEMC
hsa-mir-498	0.00870324	dbDEMC
hsa-mir-154	0.0086586	dbDEMC
hsa-mir-30a	0.0085967	dbDEMC
hsa-mir-151	0.008439	dbDEMC
hsa-mir-107	0.00834409	dbDEMC;miR2Disease
hsa-mir-302c	0.0083054	dbDEMC
hsa-mir-302b	0.00810813	dbDEMC
hsa-mir-431	0.00809936	dbDEMC
hsa-let-7i	0.00806949	dbDEMC
hsa-mir-153	0.00772457	dbDEMC
hsa-mir-299	0.00769508	dbDEMC
hsa-mir-222	0.0075657	dbDEMC
hsa-mir-370	0.00753245	dbDEMC
hsa-mir-338	0.00749248	dbDEMC
hsa-mir-182	0.00725507	dbDEMC
hsa-mir-629	0.00718884
hsa-mir-199b	0.0071826	dbDEMC
hsa-mir-660	0.0071387	dbDEMC
hsa-mir-10b	0.0071349	dbDEMC
hsa-mir-521	0.00704781	dbDEMC
hsa-mir-193b	0.00701248	dbDEMC
hsa-mir-151a	0.0069606
hsa-mir-146b	0.00693729	dbDEMC
hsa-mir-708	0.00693529
hsa-mir-367	0.00656367	dbDEMC
hsa-mir-106a	0.00649114	dbDEMC
hsa-mir-449b	0.00641405
hsa-mir-187	0.0063961	dbDEMC
hsa-mir-93	0.00635781	dbDEMC
hsa-mir-133b	0.00615799	dbDEMC
hsa-mir-181d	0.00615358	dbDEMC
hsa-mir-137	0.00614701	dbDEMC
hsa-mir-561	0.00602852
hsa-mir-488	0.00600401
hsa-mir-224	0.00597746	dbDEMC
hsa-mir-671	0.00597317	dbDEMC
hsa-mir-125a	0.00594049	dbDEMC
hsa-mir-383	0.00592811	dbDEMC
hsa-mir-195	0.00583843	dbDEMC
hsa-mir-152	0.00583481	dbDEMC
hsa-mir-140	0.00571757	dbDEMC
hsa-mir-484	0.00571742	dbDEMC
hsa-mir-124	0.00564536	dbDEMC
hsa-mir-449a	0.00557662
hsa-mir-194	0.00554052	dbDEMC;miR2Disease
hsa-mir-139	0.00553808	dbDEMC
hsa-mir-142	0.0054771	dbDEMC
hsa-mir-181b	0.00543309	dbDEMC
hsa-mir-411	0.0054313	dbDEMC
hsa-mir-15b	0.00536249	dbDEMC
hsa-mir-30e	0.0053357
hsa-mir-26b	0.00530671	dbDEMC
hsa-mir-602	0.00526425	dbDEMC
hsa-mir-657	0.00518794
hsa-mir-612	0.00518794	dbDEMC
hsa-mir-363	0.0051873
hsa-mir-95	0.00516151	dbDEMC
hsa-mir-33a	0.0050873
hsa-mir-539	0.00506214
hsa-mir-637	0.00502706
hsa-mir-20b	0.00502284	dbDEMC
hsa-mir-18b	0.00502055	dbDEMC
hsa-mir-346	0.00501904	dbDEMC
hsa-mir-215	0.00500153	dbDEMC
hsa-mir-7	0.00498775	dbDEMC
hsa-mir-181c	0.00491386	dbDEMC
hsa-mir-188	0.00490706	dbDEMC
hsa-mir-663	0.00488528	dbDEMC
hsa-mir-219	0.00484888
hsa-mir-212	0.00481129
hsa-mir-373	0.00475693	dbDEMC;miR2Disease
hsa-mir-598	0.00474646
hsa-mir-652	0.00471588	dbDEMC
hsa-mir-301a	0.00469705	dbDEMC
hsa-mir-575	0.00469339
hsa-mir-615	0.00463978	dbDEMC
hsa-mir-424	0.00460616	dbDEMC
hsa-mir-144	0.00459214	dbDEMC
hsa-mir-376a	0.00459131	dbDEMC
hsa-mir-204	0.00449318
hsa-mir-301b	0.00446607
hsa-mir-206	0.00444352	dbDEMC
hsa-mir-340	0.00442312
hsa-mir-216a	0.00442087
hsa-mir-186	0.00441019	dbDEMC
hsa-mir-23a	0.00439378	dbDEMC
hsa-mir-208b	0.00438004
hsa-mir-409	0.00437383	dbDEMC
hsa-mir-216b	0.00436588
hsa-mir-381	0.00435376	dbDEMC
hsa-mir-134	0.00435012	dbDEMC
hsa-mir-432	0.00434711	dbDEMC
hsa-mir-148b	0.00433865	dbDEMC
hsa-mir-532	0.00433437	dbDEMC
hsa-mir-371	0.00431863
hsa-mir-1909	0.00428668
hsa-mir-1183	0.00428668
hsa-mir-608	0.00425808
hsa-mir-423	0.00423128	dbDEMC
hsa-mir-339	0.00421408	dbDEMC
hsa-mir-23b	0.00418783	dbDEMC
hsa-mir-10a	0.00416684	dbDEMC
hsa-mir-328	0.00416514	dbDEMC
hsa-mir-9	0.00415256	dbDEMC
hsa-mir-29b	0.00414504	dbDEMC
hsa-mir-491	0.00411448	dbDEMC
hsa-mir-3196	0.00411358
hsa-mir-2861	0.00411358
hsa-mir-33b	0.00410398
hsa-mir-185	0.00410181	dbDEMC
hsa-mir-494	0.00394395	dbDEMC
hsa-mir-337	0.00392495
hsa-mir-24	0.00385336	dbDEMC
hsa-mir-29a	0.00383968	dbDEMC
hsa-mir-27b	0.0038131	dbDEMC
hsa-mir-132	0.00378779	dbDEMC
hsa-mir-885	0.00378445
hsa-mir-324	0.00376375	dbDEMC
hsa-mir-638	0.00375879
hsa-mir-433	0.00375395	dbDEMC
hsa-mir-451	0.00370418	dbDEMC
hsa-mir-583	0.00368967	dbDEMC
hsa-mir-181a	0.00364348	dbDEMC
hsa-mir-197	0.00363795	dbDEMC
hsa-mir-518c	0.00361575	dbDEMC
hsa-mir-106b	0.00358587	dbDEMC
hsa-mir-515	0.00357563
hsa-mir-542	0.00357354	dbDEMC
hsa-mir-622	0.00355234	dbDEMC
hsa-mir-601	0.00353699
hsa-mir-516a	0.00352083	dbDEMC
hsa-mir-149	0.00351884	dbDEMC
hsa-mir-372	0.00350872	dbDEMC
hsa-mir-520c	0.00345145	dbDEMC
hsa-mir-658	0.00343856
hsa-mir-92b	0.00342479	dbDEMC
hsa-mir-516b	0.00340051
hsa-mir-596	0.00339026	dbDEMC
hsa-mir-526a	0.00334778	dbDEMC
hsa-mir-557	0.00333744	dbDEMC
hsa-mir-184	0.00332834
hsa-mir-654	0.00320787
hsa-mir-662	0.00320787
hsa-mir-769	0.00320787	dbDEMC
hsa-mir-600	0.00320787
hsa-mir-611	0.00320787
hsa-mir-935	0.00317842
hsa-mir-1287	0.00316644
hsa-mir-641	0.00316644
hsa-mir-376b	0.00316393	dbDEMC
hsa-mir-320b	0.00314232
hsa-mir-217	0.00293141
hsa-mir-421	0.00289484	dbDEMC
hsa-mir-630	0.0028921	dbDEMC
hsa-mir-198	0.00285103	dbDEMC
hsa-mir-661	0.00277153	dbDEMC
hsa-mir-520a	0.00275447	dbDEMC
hsa-mir-519a	0.0027421
hsa-mir-1181	0.00273414
hsa-mir-765	0.00266237	dbDEMC
hsa-mir-603	0.00264429	dbDEMC
hsa-mir-520d	0.00263454	dbDEMC
hsa-mir-874	0.00257022
hsa-mir-378e	0.00256715
hsa-mir-378i	0.00256715
hsa-mir-378g	0.00256715
hsa-mir-378h	0.00256715
hsa-mir-378d	0.00256715
hsa-mir-378f	0.00256715
hsa-mir-378c	0.00256715
hsa-mir-378b	0.00256715
hsa-mir-625	0.00252213	dbDEMC
hsa-mir-1290	0.00250378
hsa-mir-650	0.00246462	dbDEMC
hsa-mir-151b	0.00242923
hsa-mir-504	0.00237664
hsa-mir-519e	0.00235617	dbDEMC
hsa-mir-642b	0.00235525
hsa-mir-374a	0.00231024
hsa-mir-200	0.00227812
hsa-mir-302e	0.00224346
hsa-mir-330	0.00223691	dbDEMC
hsa-mir-500a	0.00223468
hsa-mir-663b	0.00220651
hsa-mir-1224	0.00219751
hsa-mir-590	0.002176	dbDEMC
hsa-mir-642a	0.00215252
hsa-mir-331	0.00210198	dbDEMC
hsa-mir-511	0.00208854	dbDEMC
hsa-mir-1297	0.00208854
hsa-mir-744	0.00208139
hsa-mir-211	0.00204671	dbDEMC
hsa-mir-520b	0.00204133	dbDEMC
hsa-mir-138	0.00203946
hsa-mir-190b	0.00203232
hsa-mir-320d	0.00202178
hsa-mir-297	0.00202101
hsa-mir-320a	0.0019749
hsa-mir-1471	0.00193106
hsa-mir-510	0.00191581	dbDEMC
hsa-mir-378a	0.00190205
hsa-mir-512	0.00183682
hsa-mir-320c	0.00182088
hsa-mir-382	0.00181751	dbDEMC
hsa-mir-616	0.00181436	dbDEMC
hsa-mir-1256	0.00181436
hsa-mir-1296	0.00181436
hsa-mir-647	0.00181436
hsa-mir-451b	0.00180679
hsa-mir-760	0.00178503
hsa-mir-128	0.00178033	dbDEMC
hsa-mir-345	0.0017775	dbDEMC
hsa-mir-502	0.0017183	dbDEMC
hsa-mir-519d	0.001715	dbDEMC
hsa-mir-517a	0.00171137
hsa-mir-300	0.00170906
hsa-mir-325	0.00165218
hsa-mir-103a	0.0016251
hsa-mir-520h	0.00161203
hsa-mir-518a	0.00160393	dbDEMC
hsa-mir-646	0.0015945
hsa-mir-377	0.00157158	dbDEMC
hsa-mir-493	0.0015652	dbDEMC
hsa-mir-1299	0.00155478
hsa-mir-552	0.00153811
hsa-mir-525	0.00153695	dbDEMC
hsa-mir-124a	0.00153576
hsa-mir-1233	0.00153576
hsa-mir-1285	0.00153576
hsa-mir-523	0.00153031	dbDEMC
hsa-mir-384	0.0015228	dbDEMC
hsa-mir-105	0.00148734
hsa-mir-506	0.00147305	dbDEMC
hsa-mir-517c	0.00146881
hsa-mir-527	0.00146881	dbDEMC
hsa-mir-1301	0.00146881
hsa-mir-1234	0.00146881
hsa-mir-92	0.00146881	dbDEMC
hsa-mir-500b	0.00146881
hsa-mir-26	0.00146881
hsa-mir-522	0.00146881	dbDEMC
hsa-mir-1231	0.00146881
hsa-mir-1202	0.00146881
hsa-mir-526b	0.00144594
hsa-mir-326	0.00144153	dbDEMC
hsa-mir-520f	0.00144049	dbDEMC
hsa-mir-520g	0.00144049	dbDEMC
hsa-mir-636	0.00143072
hsa-mir-520e	0.0014303	dbDEMC
hsa-mir-675	0.00142409
hsa-mir-136	0.00140965	dbDEMC
hsa-mir-664	0.00139204
hsa-mir-1271	0.00138075
hsa-mir-513c	0.00137972
hsa-mir-513b	0.00137972
hsa-mir-519b	0.00137821
hsa-mir-513a	0.00137196
hsa-mir-518e	0.00136912	dbDEMC
hsa-mir-933	0.00136912
hsa-mir-621	0.00136912
hsa-mir-490	0.00136593	dbDEMC
hsa-mir-767	0.00134566
hsa-mir-499b	0.00134515
hsa-mir-1207	0.0013277
hsa-mir-371a	0.00132568
hsa-mir-1236	0.00132367
hsa-mir-1249	0.00127143
hsa-mir-507	0.00126029	dbDEMC
hsa-mir-374b	0.00125449	dbDEMC
hsa-mir-422a	0.00124994	dbDEMC
hsa-mir-103b	0.00124414
hsa-mir-323b	0.00123642
hsa-mir-190a	0.00122933
hsa-mir-663a	0.00122719
hsa-mir-584	0.00122545	dbDEMC
hsa-mir-640	0.00121727
hsa-mir-483	0.00120887	dbDEMC
hsa-mir-189	0.00119755	dbDEMC
hsa-mir-365b	0.00118274
hsa-mir-941	0.00117817
hsa-mir-655	0.00115808
hsa-mir-628	0.00115488	dbDEMC
hsa-mir-365a	0.00115488
hsa-mir-208a	0.00115412
hsa-mir-1280	0.0011443
hsa-mir-508	0.00110287	dbDEMC
hsa-mir-544a	0.00109916
hsa-mir-544b	0.00109916
hsa-mir-1915	0.00107706
hsa-mir-595	0.001066
hsa-mir-938	0.001066
hsa-mir-570	0.001066	dbDEMC
hsa-mir-518f	0.001066	dbDEMC
hsa-mir-524	0.001066	dbDEMC
hsa-mir-605	0.001066	dbDEMC
hsa-mir-1228	0.001066
hsa-mir-449c	0.001066
hsa-mir-610	0.001066	dbDEMC
hsa-mir-577	0.001066
hsa-mir-551a	0.001066
hsa-mir-591	0.001066	dbDEMC
hsa-mir-503	0.00105925	dbDEMC
hsa-mir-1275	0.00105376
hsa-mir-1179	0.00105376
hsa-mir-1273c	0.00105376
hsa-mir-567	0.00105376
hsa-mir-1293	0.00104919
hsa-mir-147b	0.00104744	dbDEMC
hsa-mir-3151	0.00103556
hsa-mir-410	0.00103044	dbDEMC
hsa-mir-369	0.00101947
hsa-mir-564	0.00101947
hsa-mir-545	0.00101831
hsa-mir-1254	0.00100604
hsa-mir-3940	0.00100604
hsa-mir-550a	0.00100261
hsa-mir-2110	0.0009985
hsa-mir-1303	0.0009985
hsa-mir-632	0.000986297
hsa-mir-489	0.00098607	dbDEMC
hsa-mir-3148	0.000984966
hsa-mir-569	0.000984966
hsa-mir-298	0.000984521
hsa-mir-181	0.000970246
hsa-mir-1469	0.000970246
hsa-mir-718	0.000970246
hsa-mir-4257	0.000970246
hsa-mir-3186	0.000970246
hsa-mir-3130	0.000970246
hsa-mir-4306	0.000970246
hsa-mir-1245b	0.000970246
hsa-mir-1245a	0.000970246
hsa-mir-1323	0.000970246
hsa-mir-2355	0.000970246
hsa-mir-922	0.00096222
hsa-mir-1260a	0.000961745
hsa-mir-3163	0.000961745
hsa-mir-1305	0.000961745
hsa-mir-873	0.000951238
hsa-mir-1266	0.000940879
hsa-mir-323a	0.00093381
hsa-mir-492	0.000932458	dbDEMC
hsa-mir-361	0.000925088	dbDEMC
hsa-mir-659	0.000918635
hsa-mir-329	0.000916835	dbDEMC
hsa-mir-4792	0.000902042
hsa-mir-942	0.000900724
hsa-mir-485	0.000894034	dbDEMC
hsa-mir-548c	0.000873755	dbDEMC
hsa-mir-592	0.000866571
hsa-mir-487a	0.000859273	dbDEMC
hsa-mir-548b	0.000828666
hsa-mir-505	0.000827634	dbDEMC
hsa-mir-1302	0.000806132
hsa-mir-619	0.000805491
hsa-mir-1247	0.000805491
hsa-mir-1972	0.000805491
hsa-mir-635	0.000805491	dbDEMC
hsa-mir-627	0.000805491	dbDEMC
hsa-mir-1180	0.000805491
hsa-mir-1273a	0.000805491
hsa-mir-566	0.000805491	dbDEMC
hsa-mir-1184	0.000805491
hsa-mir-582	0.000805491
hsa-mir-589	0.000805491
hsa-mir-3179	0.000790084
hsa-mir-550b	0.000790084
hsa-mir-1227	0.000782719
hsa-mir-1229	0.000782719
hsa-mir-944	0.000782719
hsa-mir-633	0.000779217
hsa-mir-509	0.000777471	dbDEMC
hsa-mir-624	0.000771789
hsa-mir-1827	0.000771676
hsa-mir-668	0.000770418	dbDEMC
hsa-mir-548a	0.000770153	dbDEMC
hsa-mir-711	0.000757615
hsa-mir-1258	0.000748553
hsa-mir-571	0.00073789	dbDEMC
hsa-mir-599	0.000735333
hsa-mir-648	0.000735333	dbDEMC
hsa-mir-614	0.000735333	dbDEMC
hsa-mir-572	0.000714493
hsa-mir-147a	0.000706895
hsa-mir-514a	0.000701033
hsa-mir-202	0.000641095	dbDEMC
hsa-mir-450b	0.00063056
hsa-mir-320e	0.00063056
hsa-mir-450a	0.00063056
