# Supplementary material for: In silico prediction of potential miRNA‐disease association using an integrative bioinformatics approach based on kernel fusion
Source: J Cell Mol Med. 2019 Nov 20;24(1):573–87. doi: 10.1111/jcmm.14765 (PMC6933403; doi:10.1111/jcmm.14765)
Supplement: Supplementary file 6 [file JCMM-24-573-s006.xlsx]

## Sheet: Sheet1
Autistic Disorder	hsa-mir-663	0.0373376		Supplementary Table 4. We applied KFRLSMDA to prioritize all the candidate miRNA-disease pairs based on all the known miRNA-disease associations in HMDD database as training samples. This prediction result is published for further experimental validation and research.
Carcinoma, Hepatocellular	hsa-mir-663	0.0288092
Carcinoma, Hepatocellular	hsa-mir-539	0.0274366
Carcinoma, Hepatocellular	hsa-mir-652	0.0262683
Carcinoma, Hepatocellular	hsa-mir-193b	0.0262568
Carcinoma, Hepatocellular	hsa-mir-95	0.0255978
Muscular Disorders, Atrophic	hsa-mir-151	0.0253391
Carcinoma, Hepatocellular	hsa-mir-598	0.025265
Carcinoma, Squamous Cell	hsa-mir-19a	0.0249036
Carcinoma, Hepatocellular	hsa-mir-302a	0.0244965
Carcinoma, Hepatocellular	hsa-mir-452	0.0238399
Melanoma	hsa-mir-92a	0.0238165
Breast Neoplasms	hsa-mir-362	0.0236679
Carcinoma, Hepatocellular	hsa-mir-363	0.0235763
Carcinoma, Hepatocellular	hsa-mir-431	0.0234736
Pancreatic Neoplasms	hsa-mir-19a	0.0232514
Carcinoma, Hepatocellular	hsa-mir-23b	0.0232212
Colorectal Neoplasms	hsa-mir-216a	0.0229155
Carcinoma, Hepatocellular	hsa-mir-487b	0.0228839
Breast Neoplasms	hsa-mir-130a	0.0228256
Uterine Cervical Neoplasms	hsa-mir-18a	0.0227465
Heart Failure	hsa-mir-20a	0.0225371
Heart Failure	hsa-let-7g	0.0224816
Stomach Neoplasms	hsa-mir-452	0.0224251
Mesothelioma	hsa-mir-19a	0.0224145
Carcinoma, Squamous Cell	hsa-mir-17	0.022216
Stomach Neoplasms	hsa-mir-362	0.022119
Carcinoma, Hepatocellular	hsa-mir-501	0.0220956
Stomach Neoplasms	hsa-mir-501	0.0220412
Stomach Neoplasms	hsa-mir-379	0.0219201
Stomach Neoplasms	hsa-mir-30d	0.0218814
Carcinoma, Hepatocellular	hsa-mir-34b	0.0217014
Carcinoma, Hepatocellular	hsa-mir-495	0.0216988
Breast Neoplasms	hsa-mir-487b	0.021644
Breast Neoplasms	hsa-mir-501	0.0213794
Colorectal Neoplasms	hsa-mir-193b	0.0213794
Heart Failure	hsa-mir-331	0.0213624
Breast Neoplasms	hsa-mir-379	0.0212404
Stomach Neoplasms	hsa-mir-19b	0.0210818
Adenoviridae Infections	hsa-mir-19a	0.0209837
Heart Failure	hsa-let-7i	0.0209147
Neoplasms	hsa-mir-135b	0.020914
Carcinoma, Hepatocellular	hsa-mir-32	0.0207995
Lung Neoplasms	hsa-mir-296	0.0207814
Heart Failure	hsa-mir-302d	0.0207394
Carcinoma, Hepatocellular	hsa-mir-376c	0.0206968
Colorectal Neoplasms	hsa-mir-598	0.0206564
Medulloblastoma	hsa-mir-488	0.0204971
Stomach Neoplasms	hsa-mir-539	0.0203817
Stomach Neoplasms	hsa-mir-431	0.0203041
Stomach Neoplasms	hsa-mir-598	0.0201514
Stomach Neoplasms	hsa-mir-92a	0.0201389
Carcinoma, Hepatocellular	hsa-mir-216b	0.0199686
Breast Neoplasms	hsa-mir-448	0.0199354
Heart Failure	hsa-mir-30d	0.0198831
Breast Neoplasms	hsa-mir-32	0.0198689
Carcinoma, Hepatocellular	hsa-mir-448	0.0198422
Breast Neoplasms	hsa-mir-539	0.0198299
Glioblastoma	hsa-mir-135b	0.0198187
Melanoma	hsa-mir-30c	0.0197845
Stomach Neoplasms	hsa-mir-652	0.0197741
Carcinoma, Renal Cell	hsa-mir-642b	0.0197721
Colorectal Neoplasms	hsa-mir-539	0.0197102
Carcinoma, Hepatocellular	hsa-mir-135b	0.0197062
Stomach Neoplasms	hsa-mir-448	0.0197036
Breast Neoplasms	hsa-mir-363	0.0196697
Stomach Neoplasms	hsa-mir-181d	0.0196571
Carcinoma, Hepatocellular	hsa-mir-383	0.0196163
Stomach Neoplasms	hsa-mir-96	0.0195644
Stomach Neoplasms	hsa-mir-381	0.0193604
Breast Neoplasms	hsa-mir-431	0.019236
Carcinoma, Hepatocellular	hsa-mir-340	0.019189
Breast Neoplasms	hsa-mir-337	0.0191217
Breast Neoplasms	hsa-mir-652	0.0190291
Breast Neoplasms	hsa-mir-154	0.019009
Stomach Neoplasms	hsa-mir-432	0.0190049
Carcinoma, Hepatocellular	hsa-mir-301b	0.0189208
Pancreatic Neoplasms	hsa-mir-141	0.0188403
Colorectal Neoplasms	hsa-mir-381	0.0188294
Carcinoma, Hepatocellular	hsa-mir-449a	0.0188273
Lung Neoplasms	hsa-mir-92b	0.0187942
Colorectal Neoplasms	hsa-mir-487b	0.0187936
Colorectal Neoplasms	hsa-mir-452	0.018791
Stomach Neoplasms	hsa-mir-367	0.0187885
Carcinoma, Hepatocellular	hsa-mir-26b	0.0186632
Stomach Neoplasms	hsa-mir-663	0.0185803
Colorectal Neoplasms	hsa-mir-33b	0.0185611
Heart Failure	hsa-mir-487b	0.0185513
Breast Neoplasms	hsa-mir-212	0.0185353
Colorectal Neoplasms	hsa-mir-212	0.0184691
Melanoma	hsa-mir-497	0.0184542
Colorectal Neoplasms	hsa-mir-363	0.0184041
Lung Neoplasms	hsa-mir-141	0.0183893
Pancreatic Neoplasms	hsa-mir-19b	0.0183363
Colorectal Neoplasms	hsa-mir-23b	0.0183312
Breast Neoplasms	hsa-mir-381	0.0182854
Stomach Neoplasms	hsa-mir-23a	0.0182808
Breast Neoplasms	hsa-mir-598	0.0182718
Carcinoma, Hepatocellular	hsa-mir-28	0.0182604
Colorectal Neoplasms	hsa-mir-432	0.0182373
Colorectal Neoplasms	hsa-mir-484	0.0181853
Stomach Neoplasms	hsa-mir-338	0.0181703
Stomach Neoplasms	hsa-mir-23b	0.0181489
Ovarian Neoplasms	hsa-mir-222	0.0181068
Colorectal Neoplasms	hsa-mir-663	0.0180967
Stomach Neoplasms	hsa-let-7d	0.01808
Colorectal Neoplasms	hsa-mir-501	0.0180281
Heart Failure	hsa-mir-379	0.0179995
Prostatic Neoplasms	hsa-mir-18a	0.017956
Colorectal Neoplasms	hsa-mir-379	0.0179384
Stomach Neoplasms	hsa-mir-542	0.0179263
Glioma	hsa-mir-19a	0.0178838
Melanoma	hsa-mir-130a	0.0178652
Carcinoma, Renal Cell	hsa-mir-302d	0.0178499
Carcinoma, Hepatocellular	hsa-mir-302d	0.0178204
Carcinoma, Non-Small-Cell Lung	hsa-let-7f	0.0178173
Esophageal Neoplasms	hsa-mir-18a	0.0177939
Carcinoma, Hepatocellular	hsa-mir-185	0.0177826
Colonic Neoplasms	hsa-mir-200a	0.0177528
Colorectal Neoplasms	hsa-let-7d	0.0176777
Breast Neoplasms	hsa-mir-432	0.0176696
Stomach Neoplasms	hsa-mir-498	0.0176562
Stomach Neoplasms	hsa-mir-299	0.0176493
Glioma	hsa-mir-135b	0.0176427
Stomach Neoplasms	hsa-mir-484	0.0176417
Stomach Neoplasms	hsa-mir-28	0.0176395
Breast Neoplasms	hsa-mir-532	0.0175602
Colorectal Neoplasms	hsa-mir-431	0.0175347
Carcinoma, Hepatocellular	hsa-mir-30e	0.0174562
Stomach Neoplasms	hsa-mir-383	0.0174225
Carcinoma, Basal Cell	hsa-mir-642b	0.0174083
Breast Neoplasms	hsa-mir-95	0.0173624
Colorectal Neoplasms	hsa-mir-296	0.0173405
Melanoma	hsa-mir-139	0.017338
Heart Failure	hsa-mir-501	0.0173164
Lung Neoplasms	hsa-mir-193b	0.0173047
Carcinoma, Squamous Cell	hsa-mir-221	0.0172795
Carcinoma, Hepatocellular	hsa-mir-518c	0.017274
Melanoma	hsa-mir-448	0.0172729
Heart Failure	hsa-mir-362	0.0172407
Carcinoma, Hepatocellular	hsa-mir-638	0.0172302
Pancreatic Neoplasms	hsa-mir-448	0.0172292
Carcinoma, Hepatocellular	hsa-mir-188	0.0172291
Neoplasms	hsa-mir-26b	0.0172221
Toxoplasma	hsa-mir-92a	0.0171876
Prostatic Neoplasms	hsa-mir-497	0.0171849
Carcinoma, Renal Cell	hsa-mir-194	0.0171606
Breast Neoplasms	hsa-mir-663	0.0171581
Prostatic Neoplasms	hsa-mir-448	0.0171445
Breast Neoplasms	hsa-mir-28	0.0171259
Neoplasms	hsa-mir-383	0.0171063
Prostatic Neoplasms	hsa-mir-155	0.0170964
Prostatic Neoplasms	hsa-mir-30b	0.0170937
Breast Neoplasms	hsa-mir-484	0.017085
Prostatic Neoplasms	hsa-mir-19a	0.0170703
Glioblastoma	hsa-mir-383	0.0170492
Urinary Bladder Neoplasms	hsa-mir-135a	0.0170461
Neoplasms	hsa-mir-215	0.0170056
Stomach Neoplasms	hsa-mir-520b	0.0169982
Breast Neoplasms	hsa-mir-521	0.0169566
Carcinoma, Hepatocellular	hsa-mir-27b	0.0169223
Heart Failure	hsa-mir-495	0.0169179
Breast Neoplasms	hsa-mir-196b	0.0169159
Glioblastoma	hsa-mir-27a	0.0168949
Heart Failure	hsa-mir-20b	0.0168933
Glioblastoma	hsa-mir-488	0.0168747
Stomach Neoplasms	hsa-mir-151	0.0168613
Prostatic Neoplasms	hsa-mir-429	0.0168314
Carcinoma, Hepatocellular	hsa-mir-196b	0.016818
Colorectal Neoplasms	hsa-mir-181d	0.0168178
Stomach Neoplasms	hsa-mir-154	0.016817
Carcinoma, Hepatocellular	hsa-mir-521	0.0167989
Stomach Neoplasms	hsa-mir-153	0.0167477
Lung Neoplasms	hsa-mir-130a	0.0167254
Colorectal Neoplasms	hsa-mir-153	0.0167222
Melanoma	hsa-mir-216b	0.0166985
Prostatic Neoplasms	hsa-mir-495	0.016696
Carcinoma, Hepatocellular	hsa-mir-143	0.0166624
Breast Neoplasms	hsa-mir-92b	0.0166573
Breast Neoplasms	hsa-mir-181d	0.0166388
Carcinoma, Hepatocellular	hsa-mir-429	0.0166312
Pancreatic Neoplasms	hsa-mir-127	0.0166308
Prostatic Neoplasms	hsa-mir-196a	0.0166215
Lung Neoplasms	hsa-mir-432	0.0166031
Stomach Neoplasms	hsa-mir-15b	0.0165975
Breast Neoplasms	hsa-mir-151	0.016558
Stomach Neoplasms	hsa-mir-301b	0.0164811
Carcinoma, Non-Small-Cell Lung	hsa-let-7c	0.0164628
Carcinoma, Hepatocellular	hsa-mir-9	0.0164376
Carcinoma, Hepatocellular	hsa-mir-33a	0.0164067
Prostatic Neoplasms	hsa-mir-449b	0.0163954
Lung Neoplasms	hsa-mir-539	0.0163635
Carcinoma, Hepatocellular	hsa-mir-33b	0.0163016
Carcinoma, Hepatocellular	hsa-mir-154	0.0162917
Carcinoma, Hepatocellular	hsa-mir-520f	0.016271
Carcinoma, Hepatocellular	hsa-mir-520g	0.016271
Colonic Neoplasms	hsa-mir-222	0.0162344
Heart Failure	hsa-mir-539	0.0162327
Stomach Neoplasms	hsa-mir-215	0.0162221
Melanoma	hsa-mir-379	0.016202
Stomach Neoplasms	hsa-mir-92b	0.0161797
Uterine Cervical Neoplasms	hsa-mir-92a	0.0161724
Prostatic Neoplasms	hsa-mir-30a	0.0160773
Heart Failure	hsa-mir-652	0.0160724
Carcinoma, Renal Cell	hsa-mir-135b	0.0160553
Adenoviridae Infections	hsa-mir-20a	0.0160425
Glioblastoma	hsa-mir-193b	0.0160422
Stomach Neoplasms	hsa-mir-488	0.0160165
Melanoma	hsa-mir-32	0.0160134
Melanoma	hsa-mir-127	0.0160002
Colorectal Neoplasms	hsa-mir-100	0.0159985
Melanoma	hsa-mir-487b	0.015977
Carcinoma, Renal Cell	hsa-mir-642a	0.0159469
Ovarian Neoplasms	hsa-mir-143	0.0159371
Neoplasms	hsa-mir-448	0.0159055
Stomach Neoplasms	hsa-let-7i	0.0158738
Melanoma	hsa-mir-100	0.0158639
Colorectal Neoplasms	hsa-mir-181c	0.0158603
Neoplasms	hsa-mir-30b	0.0158157
Lung Neoplasms	hsa-mir-484	0.0157789
Pancreatic Neoplasms	hsa-mir-33b	0.0157647
Breast Neoplasms	hsa-mir-376a	0.0157537
Heart Failure	hsa-mir-431	0.0157531
Carcinoma, Hepatocellular	hsa-mir-151	0.0157355
Neoplasms	hsa-mir-296	0.0157143
Colorectal Neoplasms	hsa-mir-383	0.015688
Colorectal Neoplasms	hsa-mir-15b	0.0156683
Breast Neoplasms	hsa-mir-106a	0.0156567
Colorectal Neoplasms	hsa-mir-191	0.015635
Stomach Neoplasms	hsa-mir-376a	0.0156337
Lung Neoplasms	hsa-mir-379	0.015632
Carcinoma, Hepatocellular	hsa-mir-515	0.0156057
Lung Neoplasms	hsa-mir-139	0.015573
Stomach Neoplasms	hsa-mir-205	0.0155616
Prostatic Neoplasms	hsa-let-7f	0.0155441
Medulloblastoma	hsa-mir-302a	0.0155288
Glioblastoma	hsa-mir-135a	0.0155208
Breast Neoplasms	hsa-mir-15b	0.0155169
Heart Failure	hsa-mir-598	0.0155037
Pancreatic Neoplasms	hsa-mir-33a	0.0154825
Lung Neoplasms	hsa-mir-181d	0.015458
Carcinoma, Hepatocellular	hsa-mir-299	0.0154463
Heart Failure	hsa-mir-193b	0.0154186
Heart Failure	hsa-mir-7	0.0154145
Carcinoma, Non-Small-Cell Lung	hsa-mir-139	0.0153957
Adenocarcinoma	hsa-mir-141	0.0153819
Multiple Myeloma	hsa-mir-155	0.0153752
Carcinoma, Hepatocellular	hsa-mir-583	0.0153616
Vascular Diseases	hsa-mir-19b	0.0153434
Lung Neoplasms	hsa-mir-452	0.0153339
Stomach Neoplasms	hsa-mir-219	0.0153301
Heart Failure	hsa-mir-383	0.0153286
Melanoma	hsa-mir-10b	0.0153278
Colorectal Neoplasms	hsa-mir-197	0.0153205
Arthritis, Rheumatoid	hsa-mir-92a	0.0153041
Lung Neoplasms	hsa-mir-598	0.0152923
Glioblastoma	hsa-mir-338	0.01529
Glioma	hsa-mir-488	0.0152854
Melanoma	hsa-mir-101	0.015284
Prostatic Neoplasms	hsa-mir-376a	0.0152817
Lung Neoplasms	hsa-mir-129	0.0152732
Carcinoma, Renal Cell	hsa-mir-432	0.0152512
Heart Failure	hsa-mir-484	0.0152386
Colorectal Neoplasms	hsa-let-7i	0.0152201
Colorectal Neoplasms	hsa-mir-376c	0.0152025
Carcinoma, Non-Small-Cell Lung	hsa-mir-20a	0.0151783
Lung Neoplasms	hsa-mir-23b	0.015157
Lung Neoplasms	hsa-mir-431	0.0151532
Colonic Neoplasms	hsa-mir-135a	0.0151427
Neoplasms	hsa-mir-32	0.0151258
Carcinoma, Hepatocellular	hsa-mir-520a	0.0151226
Esophageal Neoplasms	hsa-mir-17	0.0151193
Carcinoma, Hepatocellular	hsa-mir-337	0.0151122
Breast Neoplasms	hsa-mir-330	0.0151006
Stomach Neoplasms	hsa-mir-30a	0.015098
Breast Neoplasms	hsa-mir-216a	0.015092
Prostatic Neoplasms	hsa-mir-379	0.0150798
Colorectal Neoplasms	hsa-mir-495	0.0150548
Medulloblastoma	hsa-mir-302c	0.0150396
Esophageal Neoplasms	hsa-let-7d	0.0150379
Prostatic Neoplasms	hsa-mir-487b	0.015013
Prostatic Neoplasms	hsa-mir-362	0.0150123
Lung Neoplasms	hsa-mir-652	0.0149914
Colorectal Neoplasms	hsa-mir-488	0.0149881
Heart Failure	hsa-mir-376c	0.0149855
Carcinoma, Non-Small-Cell Lung	hsa-mir-520f	0.0149802
Carcinoma, Non-Small-Cell Lung	hsa-mir-520g	0.0149802
Esophageal Neoplasms	hsa-mir-19b	0.0149684
Breast Neoplasms	hsa-mir-98	0.0149618
Carcinoma, Non-Small-Cell Lung	hsa-let-7i	0.0149501
Heart Failure	hsa-mir-95	0.0149224
Prostatic Neoplasms	hsa-let-7g	0.0149219
Melanoma	hsa-mir-135a	0.0149169
Lung Neoplasms	hsa-mir-362	0.0149012
Carcinoma, Renal Cell	hsa-mir-18a	0.0149004
Melanoma	hsa-mir-335	0.0148883
Stomach Neoplasms	hsa-mir-29b	0.014879
Carcinoma, Squamous Cell	hsa-mir-135a	0.0148707
Neoplasms	hsa-mir-196a	0.0148646
Glioblastoma	hsa-mir-215	0.0148004
Colorectal Neoplasms	hsa-mir-302d	0.0147902
Azoospermia	hsa-mir-371	0.0147873
Lung Neoplasms	hsa-mir-363	0.0147816
Pancreatic Neoplasms	hsa-mir-181c	0.0147645
Neoplasms	hsa-mir-153	0.014758
Melanoma	hsa-mir-92b	0.0147566
Heart Failure	hsa-mir-663	0.014698
Glioblastoma	hsa-mir-432	0.0146757
Breast Neoplasms	hsa-mir-520e	0.0146538
Carcinoma, Renal Cell	hsa-mir-140	0.0146537
Heart Failure	hsa-mir-135b	0.014651
Prostatic Neoplasms	hsa-mir-501	0.0146316
Breast Neoplasms	hsa-mir-216b	0.0146247
Heart Failure	hsa-mir-448	0.0146214
Glioma	hsa-mir-339	0.0145922
Adenocarcinoma	hsa-mir-18a	0.014583
Esophageal Neoplasms	hsa-mir-200b	0.0145816
Colorectal Neoplasms	hsa-let-7g	0.014578
Glioblastoma	hsa-mir-191	0.014572
Heart Failure	hsa-mir-363	0.0145658
Heart Failure	hsa-mir-140	0.0145529
Urinary Bladder Neoplasms	hsa-mir-16	0.0145378
Lupus Erythematosus, Systemic	hsa-mir-18a	0.014536
Stomach Neoplasms	hsa-mir-203	0.0145316
Lung Neoplasms	hsa-mir-663	0.0145287
Prostatic Neoplasms	hsa-mir-10b	0.0145227
Heart Failure	hsa-mir-154	0.0145114
Nasopharyngeal Neoplasms	hsa-mir-19a	0.0144627
Lung Neoplasms	hsa-mir-501	0.0144615
Stomach Neoplasms	hsa-mir-660	0.0144577
Pancreatic Neoplasms	hsa-mir-135a	0.0144491
Colorectal Neoplasms	hsa-mir-20b	0.0144429
Carcinoma, Renal Cell	hsa-mir-539	0.014429
Breast Neoplasms	hsa-mir-372	0.0144037
Breast Neoplasms	hsa-mir-192	0.0143883
Stomach Neoplasms	hsa-mir-521	0.0143865
Osteosarcoma	hsa-mir-155	0.0143497
Breast Neoplasms	hsa-mir-30e	0.0143492
Neoplasms	hsa-mir-488	0.0143477
Glioblastoma	hsa-mir-363	0.0143425
Glioma	hsa-mir-19b	0.0143415
Carcinoma, Basal Cell	hsa-mir-19a	0.014295
Lung Neoplasms	hsa-mir-498	0.0142946
Lung Neoplasms	hsa-mir-448	0.014286
Breast Neoplasms	hsa-mir-186	0.014282
Carcinoma, Non-Small-Cell Lung	hsa-mir-10b	0.014277
Breast Neoplasms	hsa-mir-181c	0.014216
Melanoma	hsa-mir-223	0.0141587
Heart Failure	hsa-mir-148b	0.0141445
Colorectal Neoplasms	hsa-mir-30e	0.0141433
Carcinoma, Renal Cell	hsa-mir-19b	0.0141259
Breast Neoplasms	hsa-mir-520f	0.0141163
Breast Neoplasms	hsa-mir-520g	0.0141163
Medulloblastoma	hsa-mir-497	0.0140832
Breast Neoplasms	hsa-mir-421	0.0140795
Colorectal Neoplasms	hsa-mir-151	0.0140596
Stomach Neoplasms	hsa-mir-454	0.0140396
Breast Neoplasms	hsa-mir-498	0.0140335
Glioblastoma	hsa-mir-127	0.0140229
Colorectal Neoplasms	hsa-mir-30d	0.0139484
Neoplasms	hsa-mir-521	0.0139401
Melanoma	hsa-mir-376c	0.013931
Carcinoma, Hepatocellular	hsa-mir-186	0.0139156
Head and Neck Neoplasms	hsa-mir-222	0.0138783
Carcinoma, Renal Cell	hsa-mir-296	0.0138669
Toxoplasmosis	hsa-mir-19a	0.0138592
Cholangiocarcinoma	hsa-mir-200a	0.0138557
Pancreatic Neoplasms	hsa-mir-30b	0.013833
Colorectal Neoplasms	hsa-mir-30c	0.0138325
Lupus Erythematosus, Systemic	hsa-mir-19a	0.0138226
Ovarian Neoplasms	hsa-mir-196a	0.0138204
Glioma	hsa-mir-92a	0.0137988
Stomach Neoplasms	hsa-mir-337	0.0137902
Esophageal Neoplasms	hsa-mir-30c	0.0137667
Lung Neoplasms	hsa-mir-122	0.0137631
Mouth Neoplasms	hsa-mir-200b	0.0137541
Lung Neoplasms	hsa-mir-148b	0.0137432
Carcinoma, Hepatocellular	hsa-mir-516a	0.0137241
Carcinoma, Hepatocellular	hsa-mir-367	0.0137148
Carcinoma, Basal Cell	hsa-mir-642a	0.0137138
Prostatic Neoplasms	hsa-mir-19b	0.0137098
Carcinoma, Renal Cell	hsa-mir-598	0.0137058
Glioblastoma	hsa-mir-30d	0.0136884
Breast Neoplasms	hsa-mir-99a	0.0136693
Carcinoma, Renal Cell	hsa-mir-30b	0.0136677
Glioblastoma	hsa-mir-484	0.0136629
Glioma	hsa-mir-155	0.0136503
Carcinoma, Hepatocellular	hsa-mir-455	0.0136468
Carcinoma, Hepatocellular	hsa-mir-133a	0.0136428
Carcinoma, Non-Small-Cell Lung	hsa-mir-200a	0.0136392
Colorectal Neoplasms	hsa-mir-223	0.0136276
Lung Neoplasms	hsa-mir-16	0.013599
Prostatic Neoplasms	hsa-mir-215	0.0135827
Carcinoma, Renal Cell	hsa-mir-193b	0.0135822
Carcinoma, Squamous Cell	hsa-mir-92b	0.0135536
Glioblastoma	hsa-mir-598	0.0135212
Heart Failure	hsa-mir-181d	0.0135061
Colorectal Neoplasms	hsa-let-7f	0.0134938
Ovarian Neoplasms	hsa-mir-498	0.0134888
Carcinoma, Renal Cell	hsa-mir-652	0.013488
Prostatic Neoplasms	hsa-mir-376c	0.013484
Carcinoma	hsa-mir-17	0.013473
Ovarian Neoplasms	hsa-mir-452	0.0134602
Melanoma	hsa-mir-26b	0.0134373
Colorectal Neoplasms	hsa-mir-515	0.0134234
Colonic Neoplasms	hsa-mir-30d	0.0134227
Lung Neoplasms	hsa-mir-15b	0.0134209
Carcinoma, Non-Small-Cell Lung	hsa-mir-296	0.0134204
Prostatic Neoplasms	hsa-mir-299	0.0134123
Lung Neoplasms	hsa-mir-376c	0.0134102
Stomach Neoplasms	hsa-mir-133a	0.0134007
Uterine Cervical Neoplasms	hsa-mir-302d	0.0133955
Glioma	hsa-mir-372	0.0133882
Carcinoma, Hepatocellular	hsa-mir-411	0.0133838
Adenocarcinoma	hsa-mir-19a	0.0133753
Colorectal Neoplasms	hsa-mir-101	0.0133745
Vascular Diseases	hsa-mir-92a	0.0133729
Hepatitis C	hsa-mir-32	0.0133704
Heart Failure	hsa-mir-335	0.0133685
Pancreatic Neoplasms	hsa-mir-30d	0.0133463
Neoplasms	hsa-mir-194	0.0133445
Breast Neoplasms	hsa-mir-142	0.0133445
Carcinoma, Hepatocellular	hsa-mir-342	0.0133279
Adrenocortical Carcinoma	hsa-mir-200a	0.0133238
Lung Neoplasms	hsa-mir-495	0.0133225
Glioblastoma	hsa-mir-652	0.013313
Breast Neoplasms	hsa-mir-659	0.013302
Parkinson Disease	hsa-mir-30d	0.0132984
Ovarian Neoplasms	hsa-mir-448	0.0132875
Colorectal Neoplasms	hsa-mir-214	0.0132698
Carcinoma, Renal Cell	hsa-mir-431	0.0132443
Carcinoma, Hepatocellular	hsa-mir-520c	0.0132365
Lung Neoplasms	hsa-mir-195	0.0132339
Carcinoma, Hepatocellular	hsa-mir-520h	0.0132272
Pancreatic Neoplasms	hsa-mir-431	0.0132136
Prostatic Neoplasms	hsa-let-7e	0.0132126
Glioma	hsa-mir-153	0.0131908
Carcinoma, Hepatocellular	hsa-mir-424	0.0131878
Prostatic Neoplasms	hsa-mir-383	0.013182
Uterine Cervical Neoplasms	hsa-mir-339	0.0131624
Adenocarcinoma	hsa-mir-96	0.0131357
Pancreatic Neoplasms	hsa-mir-219	0.0131213
Carcinoma, Hepatocellular	hsa-mir-516b	0.0131079
Breast Neoplasms	hsa-mir-33a	0.0130937
Pancreatic Neoplasms	hsa-mir-498	0.0130894
Carcinoma, Renal Cell	hsa-mir-484	0.0130802
Melanoma	hsa-mir-495	0.0130766
Melanoma	hsa-mir-431	0.0130723
Arthritis, Rheumatoid	hsa-mir-17	0.0130704
Lung Neoplasms	hsa-mir-429	0.0130643
Ovarian Neoplasms	hsa-mir-362	0.0130364
Carcinoma, Hepatocellular	hsa-mir-328	0.0130336
Ovarian Neoplasms	hsa-mir-26b	0.0130047
Ovarian Neoplasms	hsa-mir-122	0.0130012
Carcinoma, Renal Cell	hsa-mir-338	0.0129997
Medulloblastoma	hsa-mir-367	0.0129967
Breast Neoplasms	hsa-mir-658	0.0129763
Thyroid Neoplasms	hsa-mir-224	0.0129541
Carcinoma, Non-Small-Cell Lung	hsa-mir-22	0.0129458
Carcinoma, Hepatocellular	hsa-mir-433	0.0129423
Melanoma	hsa-mir-28	0.0129422
Ovarian Neoplasms	hsa-mir-98	0.0129379
Prostatic Neoplasms	hsa-mir-431	0.0129271
Colorectal Neoplasms	hsa-mir-154	0.012924
Glioblastoma	hsa-mir-129	0.0129027
Melanoma	hsa-mir-381	0.0129007
Head and Neck Neoplasms	hsa-mir-20b	0.0128656
Prostatic Neoplasms	hsa-mir-216a	0.0128644
Melanoma	hsa-mir-151	0.0128538
Breast Neoplasms	hsa-mir-33b	0.0128533
Carcinoma, Non-Small-Cell Lung	hsa-mir-30c	0.0128531
Heart Failure	hsa-mir-151	0.0128408
Leukemia, Myeloid, Acute	hsa-mir-16	0.0128388
Carcinoma, Hepatocellular	hsa-mir-454	0.0128327
Carcinoma, Renal Cell	hsa-mir-23a	0.0128278
Carcinoma, Hepatocellular	hsa-mir-376b	0.0128192
Stomach Neoplasms	hsa-mir-99b	0.0128059
Melanoma	hsa-mir-33a	0.0128031
Stomach Neoplasms	hsa-mir-339	0.0127951
Heart Failure	hsa-mir-93	0.0127912
Stomach Neoplasms	hsa-mir-510	0.0127875
Myelodysplastic Syndromes	hsa-mir-18a	0.0127859
Carcinoma, Renal Cell	hsa-mir-20a	0.0127715
Carcinoma, Hepatocellular	hsa-mir-596	0.01274
Carcinoma, Renal Cell	hsa-mir-302a	0.0127279
Breast Neoplasms	hsa-mir-601	0.0127224
Prostatic Neoplasms	hsa-let-7i	0.0127007
Lung Neoplasms	hsa-mir-20b	0.0126949
Carcinoma, Renal Cell	hsa-mir-663	0.0126943
Osteosarcoma	hsa-mir-598	0.0126831
Melanoma	hsa-mir-498	0.0126647
Stomach Neoplasms	hsa-mir-874	0.0126489
Head and Neck Neoplasms	hsa-mir-126	0.0126446
Stomach Neoplasms	hsa-mir-30e	0.0126411
Carcinoma, Renal Cell	hsa-mir-448	0.012641
Ovarian Neoplasms	hsa-mir-135a	0.0126311
Ovarian Neoplasms	hsa-mir-205	0.0126276
Pancreatic Neoplasms	hsa-mir-27b	0.0126195
Adenoviridae Infections	hsa-mir-30d	0.0126114
Arthritis, Rheumatoid	hsa-mir-20a	0.0126095
Muscular Disorders, Atrophic	hsa-let-7g	0.0125944
Melanoma	hsa-mir-133b	0.012581
Neoplasms	hsa-mir-140	0.0125747
Melanoma	hsa-mir-33b	0.0125726
Heart Failure	hsa-mir-122	0.0125709
Glioma	hsa-mir-126	0.0125563
Colorectal Neoplasms	hsa-mir-29b	0.0125477
Colorectal Neoplasms	hsa-mir-421	0.0125458
Melanoma	hsa-mir-10a	0.012533
Carcinoma, Hepatocellular	hsa-mir-658	0.0125278
Glioblastoma	hsa-mir-140	0.0125201
Carcinoma, Hepatocellular	hsa-mir-557	0.0125085
Carcinoma, Renal Cell	hsa-mir-95	0.0124944
Lung Neoplasms	hsa-mir-153	0.0124772
Carcinoma, Non-Small-Cell Lung	hsa-mir-30b	0.0124766
Carcinoma, Renal Cell	hsa-mir-30a	0.012468
Heart Failure	hsa-mir-143	0.0124667
Colorectal Neoplasms	hsa-mir-192	0.0124632
Glioblastoma	hsa-mir-26b	0.0124607
Carcinoma, Squamous Cell	hsa-let-7g	0.0124403
Ovarian Neoplasms	hsa-mir-32	0.0124306
Myocardial Infarction	hsa-mir-17	0.0124227
Carcinoma, Squamous Cell	hsa-mir-93	0.0124212
Adrenocortical Carcinoma	hsa-let-7f	0.0124172
Prostatic Neoplasms	hsa-mir-302d	0.0123492
Leukemia, Myeloid, Acute	hsa-mir-338	0.0123413
Adrenocortical Carcinoma	hsa-let-7g	0.0123343
Carcinoma, Hepatocellular	hsa-mir-622	0.0123262
Glioblastoma	hsa-mir-126	0.0123243
Ovarian Neoplasms	hsa-mir-196b	0.0123236
Stomach Neoplasms	hsa-mir-330	0.0123218
Biliary Tract Neoplasms	hsa-let-7g	0.0123158
Glioma	hsa-mir-127	0.0123093
Esophageal Neoplasms	hsa-mir-191	0.0123088
Head and Neck Neoplasms	hsa-mir-19a	0.0122657
Carcinoma, Renal Cell	hsa-mir-212	0.012256
Esophageal Neoplasms	hsa-mir-497	0.0122555
Glioblastoma	hsa-mir-663	0.0122538
Carcinoma, Hepatocellular	hsa-mir-601	0.0122499
Carcinoma, Renal Cell	hsa-mir-196b	0.0122464
Adrenocortical Carcinoma	hsa-mir-495	0.0122417
Neoplasms	hsa-mir-223	0.0122406
Heart Failure	hsa-mir-196b	0.0122383
Melanoma	hsa-mir-181b	0.0122309
Stomach Neoplasms	hsa-mir-561	0.0122275
Esophageal Neoplasms	hsa-mir-448	0.0122195
Carcinoma, Hepatocellular	hsa-mir-194	0.0122106
Ovarian Neoplasms	hsa-mir-495	0.0122089
Breast Neoplasms	hsa-mir-371	0.0121978
Ovarian Neoplasms	hsa-mir-431	0.0121847
Glioblastoma	hsa-mir-431	0.0121844
Stomach Neoplasms	hsa-mir-491	0.0121777
Neoplasms	hsa-mir-195	0.0121712
Neoplasms	hsa-mir-339	0.0121607
Adenocarcinoma	hsa-mir-125b	0.0121524
Carcinoma, Squamous Cell	hsa-let-7f	0.0121519
Carcinoma, Squamous Cell	hsa-mir-7	0.0121387
Stomach Neoplasms	hsa-mir-99a	0.0121372
Lung Neoplasms	hsa-mir-28	0.0121106
Melanoma	hsa-mir-196b	0.0121071
Carcinoma, Hepatocellular	hsa-mir-654	0.0121065
Carcinoma, Hepatocellular	hsa-mir-769	0.0121065
Carcinoma, Hepatocellular	hsa-mir-662	0.0121065
Carcinoma, Hepatocellular	hsa-mir-611	0.0121065
Carcinoma, Hepatocellular	hsa-mir-600	0.0121065
Carcinoma	hsa-mir-141	0.0120936
Carcinoma, Non-Small-Cell Lung	hsa-mir-95	0.012091
Neoplasms	hsa-mir-431	0.0120847
Pancreatic Neoplasms	hsa-mir-215	0.0120843
Carcinoma, Hepatocellular	hsa-mir-132	0.0120842
Uterine Cervical Neoplasms	hsa-mir-302c	0.0120827
Adenocarcinoma	hsa-mir-218	0.0120822
Glioblastoma	hsa-mir-23a	0.0120659
Carcinoma, Basal Cell	hsa-mir-99b	0.0120626
Colonic Neoplasms	hsa-mir-196a	0.01206
Lung Neoplasms	hsa-mir-196b	0.0120563
Stomach Neoplasms	hsa-mir-216a	0.0120548
Pancreatic Neoplasms	hsa-mir-205	0.0120538
Colorectal Neoplasms	hsa-mir-187	0.0120352
Stomach Neoplasms	hsa-let-7c	0.0120202
Esophageal Neoplasms	hsa-mir-487b	0.0120186
Heart Failure	hsa-mir-100	0.0120139
Carcinoma, Renal Cell	hsa-mir-32	0.0120097
Colorectal Neoplasms	hsa-mir-196b	0.0119862
Colorectal Neoplasms	hsa-mir-520c	0.0119836
Carcinoma, Non-Small-Cell Lung	hsa-mir-191	0.0119777
Ovarian Neoplasms	hsa-mir-7	0.0119738
Glioma	hsa-mir-30d	0.0119677
Esophageal Neoplasms	hsa-mir-379	0.0119458
Atrial Fibrillation	hsa-mir-296	0.0119146
Carcinoma, Hepatocellular	hsa-mir-153	0.0118708
Melanoma	hsa-mir-98	0.0118701
Colorectal Neoplasms	hsa-mir-15a	0.0118682
Adenocarcinoma	hsa-mir-222	0.0118624
Stomach Neoplasms	hsa-mir-532	0.011861
Endometriosis	hsa-mir-330	0.0118575
Carcinoma, Renal Cell	hsa-mir-148b	0.0118519
Lymphoma	hsa-mir-141	0.0118467
Ovarian Neoplasms	hsa-mir-379	0.0118455
Heart Failure	hsa-mir-34a	0.0118413
Carcinoma, Hepatocellular	hsa-mir-659	0.0118314
Heart Failure	hsa-mir-216b	0.0118222
Stomach Neoplasms	hsa-let-7e	0.0118143
Carcinoma, Squamous Cell	hsa-mir-193b	0.0118122
Carcinoma, Hepatocellular	hsa-mir-137	0.0118113
Pancreatic Neoplasms	hsa-mir-30a	0.0118085
Breast Neoplasms	hsa-mir-150	0.011808
Neoplasms	hsa-mir-146b	0.0117978
Ovarian Neoplasms	hsa-mir-107	0.0117936
Esophageal Neoplasms	hsa-mir-362	0.0117905
Myelodysplastic Syndromes	hsa-mir-19a	0.0117657
Atrial Fibrillation	hsa-mir-18a	0.0117541
Neoplasms	hsa-mir-660	0.0117523
Ovarian Neoplasms	hsa-mir-106a	0.0117446
Atherosclerosis	hsa-mir-20a	0.0117222
Glioblastoma	hsa-mir-497	0.0117145
Glioblastoma	hsa-mir-216a	0.0117136
Colorectal Neoplasms	hsa-mir-448	0.0117119
Carcinoma, Basal Cell	hsa-mir-20a	0.0117112
Pancreatic Neoplasms	hsa-mir-153	0.0117013
Heart Failure	hsa-mir-125b	0.0116936
Adrenocortical Carcinoma	hsa-mir-221	0.011691
Melanoma	hsa-mir-659	0.0116623
Carcinoma, Basal Cell	hsa-mir-96	0.0116617
Carcinoma, Non-Small-Cell Lung	hsa-mir-140	0.0116607
Stomach Neoplasms	hsa-let-7b	0.0116575
Glioblastoma	hsa-mir-93	0.0116564
Carcinoma, Renal Cell	hsa-mir-98	0.0116563
Carcinoma, Hepatocellular	hsa-mir-561	0.0116537
Colorectal Neoplasms	hsa-mir-409	0.0116513
Carcinoma, Hepatocellular	hsa-mir-149	0.0116512
Colorectal Neoplasms	hsa-mir-532	0.0116441
Esophageal Neoplasms	hsa-mir-16	0.0116423
Carcinoma, Squamous Cell	hsa-mir-181c	0.0116369
Ovarian Neoplasms	hsa-mir-199b	0.011635
Colorectal Neoplasms	hsa-mir-376a	0.0116304
Glioblastoma	hsa-mir-15b	0.011613
Stomach Neoplasms	hsa-mir-376b	0.0115965
Carcinoma, Hepatocellular	hsa-mir-297	0.0115897
Breast Neoplasms	hsa-mir-433	0.0115858
Ovarian Neoplasms	hsa-mir-497	0.0115837
Glioblastoma	hsa-mir-212	0.0115805
Esophageal Neoplasms	hsa-mir-501	0.0115736
Prostatic Neoplasms	hsa-mir-367	0.0115734
Heart Failure	hsa-mir-521	0.0115678
Carcinoma, Renal Cell	hsa-mir-181d	0.0115579
Lupus Erythematosus, Systemic	hsa-mir-127	0.0115556
Stomach Neoplasms	hsa-mir-10a	0.0115552
Medulloblastoma	hsa-mir-487b	0.0115549
Ovarian Neoplasms	hsa-mir-129	0.0115385
Pancreatic Neoplasms	hsa-mir-98	0.0115376
Carcinoma, Non-Small-Cell Lung	hsa-mir-26b	0.0115338
Muscular Disorders, Atrophic	hsa-let-7b	0.0115335
Esophageal Neoplasms	hsa-mir-30d	0.0115213
Carcinoma, Renal Cell	hsa-mir-125a	0.0115205
Prostatic Neoplasms	hsa-mir-28	0.0115185
Medulloblastoma	hsa-mir-362	0.0115136
Stomach Neoplasms	hsa-mir-518c	0.0115119
Adenocarcinoma	hsa-mir-367	0.0115114
Ovarian Neoplasms	hsa-mir-487b	0.0115078
Carcinoma, Non-Small-Cell Lung	hsa-mir-539	0.0115016
Melanoma	hsa-mir-154	0.0115015
Glioblastoma	hsa-mir-148b	0.011496
Ovarian Neoplasms	hsa-mir-18b	0.0114918
Prostatic Neoplasms	hsa-mir-151	0.0114844
Heart Failure	hsa-mir-101	0.0114812
Melanoma	hsa-mir-192	0.0114796
Breast Neoplasms	hsa-mir-491	0.0114701
Carcinoma, Non-Small-Cell Lung	hsa-mir-127	0.0114682
Uterine Cervical Neoplasms	hsa-mir-383	0.0114491
Colorectal Neoplasms	hsa-mir-29c	0.0114455
Adenocarcinoma	hsa-mir-34c	0.0114446
Carcinoma, Squamous Cell	hsa-mir-146b	0.0114389
Heart Failure	hsa-mir-96	0.0114333
Schizophrenia	hsa-mir-18a	0.0114332
Esophageal Neoplasms	hsa-mir-125b	0.01143
Salivary Gland Neoplasms	hsa-mir-455	0.0114126
Prostatic Neoplasms	hsa-mir-498	0.0114067
Colorectal Neoplasms	hsa-mir-302c	0.0114003
Ovarian Neoplasms	hsa-mir-15a	0.0113961
Osteosarcoma	hsa-mir-96	0.0113939
Carcinoma, Squamous Cell	hsa-mir-539	0.0113892
Neoplasms	hsa-mir-192	0.0113888
Heart Failure	hsa-mir-338	0.0113809
Colorectal Neoplasms	hsa-mir-299	0.0113777
Nephrosclerosis	hsa-mir-200c	0.011377
Glioblastoma	hsa-mir-96	0.0113757
Heart Failure	hsa-mir-124	0.0113751
Heart Failure	hsa-mir-221	0.0113743
Stomach Neoplasms	hsa-mir-371	0.0113742
Gastrointestinal Neoplasms	hsa-mir-141	0.0113705
Adrenocortical Carcinoma	hsa-mir-379	0.0113666
Carcinoma	hsa-mir-383	0.0113487
Ovarian Neoplasms	hsa-mir-23b	0.0113437
Colorectal Neoplasms	hsa-mir-411	0.0113281
Breast Neoplasms	hsa-mir-449a	0.0113218
Carcinoma, Squamous Cell	hsa-mir-127	0.0113181
Carcinoma, Non-Small-Cell Lung	hsa-mir-141	0.0113165
Stomach Neoplasms	hsa-mir-300	0.0112958
Carcinoma, Hepatocellular	hsa-mir-494	0.0112824
Lung Neoplasms	hsa-mir-194	0.0112781
Breast Neoplasms	hsa-mir-382	0.0112766
Glioblastoma	hsa-mir-223	0.0112743
Precursor Cell Lymphoblastic Leukemia-Lymphoma	hsa-mir-145	0.0112388
Osteosarcoma	hsa-mir-126	0.0112304
Lung Neoplasms	hsa-mir-217	0.0112295
Head and Neck Neoplasms	hsa-mir-367	0.0112282
Heart Failure	hsa-mir-371	0.0112249
Colorectal Neoplasms	hsa-mir-32	0.0112241
Carcinoma, Non-Small-Cell Lung	hsa-mir-18a	0.0112208
Prostatic Neoplasms	hsa-mir-7	0.0112203
Carcinoma, Hepatocellular	hsa-mir-874	0.0112151
Ovarian Neoplasms	hsa-mir-539	0.0112103
Medulloblastoma	hsa-mir-501	0.0112099
Carcinoma, Renal Cell	hsa-mir-17	0.011206
Ovarian Neoplasms	hsa-mir-501	0.0112035
Melanoma	hsa-mir-432	0.011192
Urinary Bladder Neoplasms	hsa-mir-30c	0.0111881
Carcinoma, Non-Small-Cell Lung	hsa-mir-129	0.0111825
Colorectal Neoplasms	hsa-mir-629	0.0111803
Heart Failure	hsa-mir-659	0.011177
Colorectal Neoplasms	hsa-mir-520d	0.0111558
Carcinoma, Squamous Cell	hsa-mir-30b	0.0111469
Ovarian Neoplasms	hsa-mir-516b	0.0111451
Urinary Bladder Neoplasms	hsa-mir-146b	0.0111335
Prostatic Neoplasms	hsa-mir-9	0.0111214
Adrenocortical Carcinoma	hsa-mir-452	0.0111197
Carcinoma, Non-Small-Cell Lung	hsa-mir-484	0.011119
Carcinoma, Hepatocellular	hsa-mir-206	0.0111132
Carcinoma, Non-Small-Cell Lung	hsa-mir-598	0.0111123
Leukemia, Myeloid, Acute	hsa-mir-21	0.0111106
Uterine Cervical Neoplasms	hsa-mir-219	0.0110938
Endometrial Neoplasms	hsa-mir-135b	0.0110858
Lymphoma, B-Cell	hsa-mir-92b	0.0110827
Medulloblastoma	hsa-mir-100	0.01108
Melanoma	hsa-mir-95	0.0110719
Schizophrenia	hsa-mir-20a	0.0110699
Carcinoma, Hepatocellular	hsa-mir-215	0.0110639
Hepatitis C	hsa-mir-17	0.0110633
Carcinoma, Non-Small-Cell Lung	hsa-mir-224	0.0110559
Carcinoma, Renal Cell	hsa-mir-20b	0.0110472
Adenocarcinoma	hsa-mir-498	0.0110453
Ovarian Neoplasms	hsa-mir-598	0.0110365
Myocardial Infarction	hsa-mir-19a	0.0110249
Carcinoma, Hepatocellular	hsa-mir-488	0.0110191
Melanoma	hsa-mir-224	0.0110178
Carcinoma, Hepatocellular	hsa-mir-660	0.0110176
Heart Failure	hsa-mir-15a	0.0110007
Gastrointestinal Neoplasms	hsa-let-7d	0.010998
Glioblastoma	hsa-mir-296	0.0109919
Lung Neoplasms	hsa-mir-301b	0.0109791
Uterine Cervical Neoplasms	hsa-mir-135b	0.0109753
Carcinoma, Renal Cell	hsa-mir-30e	0.0109752
Glioblastoma	hsa-mir-29b	0.0109752
Carcinoma, Renal Cell	hsa-mir-22	0.0109652
Prostatic Neoplasms	hsa-mir-135a	0.0109612
Pancreatic Neoplasms	hsa-mir-539	0.0109592
Breast Neoplasms	hsa-mir-451	0.0109573
Carcinoma, Hepatocellular	hsa-mir-300	0.0109528
Carcinoma, Non-Small-Cell Lung	hsa-let-7e	0.0109519
Carcinoma, Hepatocellular	hsa-mir-507	0.0109516
Medulloblastoma	hsa-mir-130a	0.0109462
Carcinoma, Non-Small-Cell Lung	hsa-mir-381	0.0109425
Lupus Vulgaris	hsa-mir-663	0.010935
Colorectal Neoplasms	hsa-mir-370	0.0109297
Carcinoma, Non-Small-Cell Lung	hsa-mir-520h	0.0109288
Hypertrophy	hsa-mir-222	0.0109254
Lymphoma, B-Cell	hsa-mir-221	0.0109216
Medulloblastoma	hsa-mir-299	0.0109165
Lymphoma	hsa-mir-34a	0.0109156
Ovarian Neoplasms	hsa-mir-381	0.0109088
Adrenocortical Carcinoma	hsa-mir-362	0.0109064
Osteosarcoma	hsa-mir-222	0.0109056
Medulloblastoma	hsa-mir-33a	0.0109052
Carcinoma, Renal Cell	hsa-mir-125b	0.010895
Glioblastoma	hsa-mir-18b	0.0108943
Glioblastoma	hsa-let-7f	0.0108922
Carcinoma, Hepatocellular	hsa-mir-211	0.0108905
Melanoma	hsa-mir-212	0.0108885
Fatty Liver	hsa-mir-96	0.0108884
Colorectal Neoplasms	hsa-mir-301b	0.0108841
Myelodysplastic Syndromes	hsa-mir-126	0.0108834
Adrenocortical Carcinoma	hsa-let-7e	0.0108833
Breast Neoplasms	hsa-mir-185	0.0108812
Ovarian Neoplasms	hsa-mir-652	0.0108804
Stomach Neoplasms	hsa-mir-512	0.0108784
Carcinoma, Non-Small-Cell Lung	hsa-mir-652	0.0108751
Colorectal Neoplasms	hsa-mir-24	0.0108656
Ovarian Neoplasms	hsa-mir-363	0.0108602
Carcinoma, Squamous Cell	hsa-mir-191	0.0108576
Carcinoma, Renal Cell	hsa-mir-221	0.0108453
Carcinoma, Non-Small-Cell Lung	hsa-mir-99b	0.0108363
Stomach Neoplasms	hsa-mir-216b	0.010831
Breast Neoplasms	hsa-mir-188	0.0108308
Colorectal Neoplasms	hsa-mir-204	0.0108288
Adrenocortical Carcinoma	hsa-mir-487b	0.0108242
Colorectal Neoplasms	hsa-mir-30b	0.0108143
Carcinoma, Squamous Cell	hsa-mir-340	0.0108134
Colorectal Neoplasms	hsa-mir-498	0.0108125
Head and Neck Neoplasms	hsa-mir-200a	0.0108108
Stomach Neoplasms	hsa-mir-520e	0.0108087
Urinary Bladder Neoplasms	hsa-mir-30d	0.0108074
Glioblastoma	hsa-mir-34b	0.0107948
Stomach Neoplasms	hsa-mir-638	0.0107947
Ovarian Neoplasms	hsa-mir-212	0.0107804
Melanoma	hsa-mir-27a	0.0107657
Adrenocortical Carcinoma	hsa-mir-497	0.0107635
Breast Neoplasms	hsa-mir-519a	0.0107631
Breast Neoplasms	hsa-mir-376b	0.0107617
Breast Neoplasms	hsa-mir-542	0.0107559
Head and Neck Neoplasms	hsa-mir-92a	0.0107473
Lung Neoplasms	hsa-mir-488	0.0107453
Colorectal Neoplasms	hsa-mir-98	0.0107448
Carcinoma, Squamous Cell	hsa-mir-96	0.0107439
Toxoplasmosis	hsa-mir-19b	0.0107351
Stomach Neoplasms	hsa-mir-15a	0.010735
Head and Neck Neoplasms	hsa-mir-17	0.0107295
Mesothelioma	hsa-mir-191	0.0107291
Glioblastoma	hsa-mir-216b	0.010728
Medulloblastoma	hsa-mir-372	0.0107278
Colonic Neoplasms	hsa-mir-98	0.0107263
Lung Neoplasms	hsa-mir-154	0.0107251
Muscular Disorders, Atrophic	hsa-let-7f	0.0107091
Colorectal Neoplasms	hsa-mir-125a	0.0107089
Melanoma	hsa-mir-197	0.0107038
Urinary Bladder Neoplasms	hsa-mir-449b	0.0106947
Carcinoma, Renal Cell	hsa-mir-488	0.0106946
Heart Failure	hsa-mir-29c	0.0106918
Leukemia	hsa-mir-155	0.0106783
Carcinoma, Non-Small-Cell Lung	hsa-mir-181d	0.010676
Head and Neck Neoplasms	hsa-mir-383	0.0106701
Adrenocortical Carcinoma	hsa-mir-22	0.010667
Glioblastoma	hsa-mir-33b	0.0106647
Glioblastoma	hsa-mir-337	0.0106607
Lung Neoplasms	hsa-mir-151	0.0106558
Medulloblastoma	hsa-mir-25	0.010655
Pancreatic Neoplasms	hsa-mir-193b	0.0106462
Breast Neoplasms	hsa-mir-211	0.010645
Prostatic Neoplasms	hsa-mir-192	0.0106383
Colonic Neoplasms	hsa-mir-133a	0.0106332
Stomach Neoplasms	hsa-mir-659	0.0106255
Ovarian Neoplasms	hsa-mir-663	0.0106216
Carcinoma, Renal Cell	hsa-mir-15b	0.0106201
Esophageal Neoplasms	hsa-mir-376c	0.010615
Urinary Bladder Neoplasms	hsa-mir-448	0.0106143
Carcinoma, Non-Small-Cell Lung	hsa-mir-663	0.0106106
Pancreatic Neoplasms	hsa-mir-330	0.0106103
Carcinoma, Renal Cell	hsa-mir-27b	0.0106087
Asthma	hsa-mir-222	0.0106031
Adrenocortical Carcinoma	hsa-mir-501	0.0106017
Carcinoma, Hepatocellular	hsa-mir-382	0.0106004
Mycosis Fungoides	hsa-let-7g	0.0105912
Stomach Neoplasms	hsa-mir-98	0.0105909
Waldenstrom Macroglobulinemia	hsa-mir-561	0.0105894
Prostatic Neoplasms	hsa-mir-219	0.0105856
Neoplasms	hsa-mir-181d	0.0105847
Nasopharyngeal Neoplasms	hsa-mir-19b	0.0105844
Obesity	hsa-mir-20a	0.0105818
Colorectal Neoplasms	hsa-mir-188	0.0105753
Carcinoma, Non-Small-Cell Lung	hsa-mir-92b	0.0105735
Nasopharyngeal Neoplasms	hsa-mir-92a	0.0105699
Glomerulonephritis, IGA	hsa-mir-141	0.0105672
Multiple Myeloma	hsa-mir-34a	0.0105663
Carcinoma, Squamous Cell	hsa-mir-95	0.010556
Melanoma	hsa-mir-181c	0.0105529
Carcinoma, Renal Cell	hsa-mir-153	0.0105515
Heart Failure	hsa-mir-488	0.0105505
Stomach Neoplasms	hsa-mir-217	0.0105491
Adenoviridae Infections	hsa-mir-139	0.0105469
Carcinoma, Non-Small-Cell Lung	hsa-mir-363	0.010539
Endometriosis	hsa-mir-449a	0.0105348
Breast Neoplasms	hsa-mir-622	0.0105334
Carcinoma, Non-Small-Cell Lung	hsa-mir-432	0.0105316
Stomach Neoplasms	hsa-mir-136	0.0105291
Carcinoma, Non-Small-Cell Lung	hsa-mir-338	0.0105271
Adenocarcinoma	hsa-mir-339	0.01052
Salivary Gland Neoplasms	hsa-mir-376b	0.0105152
Urinary Bladder Neoplasms	hsa-mir-30b	0.010512
Esophageal Neoplasms	hsa-mir-221	0.0105112
Colonic Neoplasms	hsa-mir-30b	0.0105108
Ovarian Neoplasms	hsa-mir-95	0.0105075
Ovarian Neoplasms	hsa-mir-432	0.0105057
Neurodegenerative Diseases	hsa-mir-219	0.0104973
Uterine Cervical Neoplasms	hsa-mir-222	0.0104973
Carcinoma, Basal Cell	hsa-mir-92a	0.0104931
Leukemia, B-Cell	hsa-mir-34a	0.0104894
Breast Neoplasms	hsa-mir-449b	0.0104834
Glioblastoma	hsa-mir-196a	0.0104797
Thyroid Neoplasms	hsa-mir-429	0.010479
Melanoma	hsa-mir-299	0.0104778
Leukemia, Myeloid	hsa-mir-34a	0.0104752
Head and Neck Neoplasms	hsa-mir-19b	0.0104688
Carcinoma, Squamous Cell	hsa-mir-135b	0.010458
Colorectal Neoplasms	hsa-mir-371	0.0104539
Neoplasms	hsa-mir-451	0.0104508
Uterine Cervical Neoplasms	hsa-mir-373	0.010444
Neoplasms	hsa-mir-139	0.0104265
Carcinoma, Hepatocellular	hsa-mir-451	0.0104217
Prostatic Neoplasms	hsa-mir-140	0.0104194
Endometriosis	hsa-mir-98	0.0104187
Glioblastoma	hsa-mir-92b	0.0104082
Lymphoma	hsa-mir-221	0.0104069
Heart Failure	hsa-mir-222	0.0103956
Stomach Neoplasms	hsa-mir-520g	0.0103731
Stomach Neoplasms	hsa-mir-520f	0.0103731
Carcinoma, Non-Small-Cell Lung	hsa-mir-23a	0.0103717
Colorectal Neoplasms	hsa-mir-526a	0.0103683
Breast Neoplasms	hsa-mir-144	0.0103657
Carcinoma, Squamous Cell	hsa-mir-22	0.0103602
Urinary Bladder Neoplasms	hsa-mir-140	0.0103545
Colonic Neoplasms	hsa-mir-302c	0.0103468
Glioma	hsa-mir-193b	0.0103419
Breast Neoplasms	hsa-mir-650	0.0103381
Medulloblastoma	hsa-mir-28	0.0103363
Ovarian Neoplasms	hsa-mir-203	0.0103247
Osteosarcoma	hsa-mir-381	0.0103219
Medulloblastoma	hsa-mir-215	0.0103213
Eosinophilic Esophagitis	hsa-mir-221	0.0103171
Melanoma	hsa-mir-199b	0.0103127
Prostatic Neoplasms	hsa-mir-181c	0.0103085
Carcinoma, Non-Small-Cell Lung	hsa-mir-148b	0.0103059
Prostatic Neoplasms	hsa-mir-372	0.0103039
Heart Failure	hsa-mir-421	0.0103
Carcinoma, Renal Cell	hsa-mir-92b	0.0102984
Lupus Erythematosus, Systemic	hsa-mir-143	0.0102969
Pancreatic Neoplasms	hsa-mir-93	0.0102926
Carcinoma, Non-Small-Cell Lung	hsa-mir-431	0.0102888
Breast Neoplasms	hsa-mir-99b	0.0102887
Pancreatic Neoplasms	hsa-mir-598	0.0102875
Adrenocortical Carcinoma	hsa-mir-20a	0.0102853
Precursor Cell Lymphoblastic Leukemia-Lymphoma	hsa-mir-20a	0.0102807
Pancreatic Neoplasms	hsa-mir-367	0.0102791
Gout	hsa-mir-520c	0.010276
Ovarian Neoplasms	hsa-mir-23a	0.0102706
Neoplasms	hsa-mir-107	0.010264
Rectal Neoplasms	hsa-mir-126	0.0102595
Carcinoma, Hepatocellular	hsa-mir-523	0.0102554
Mesothelioma	hsa-let-7d	0.0102524
Stomach Neoplasms	hsa-mir-520h	0.0102362
Antiphospholipid Syndrome	hsa-mir-19a	0.0102346
Osteosarcoma	hsa-mir-34b	0.0102295
Uterine Cervical Neoplasms	hsa-mir-200b	0.0102187
Carcinoma, Hepatocellular	hsa-mir-525	0.0102167
Prostatic Neoplasms	hsa-mir-659	0.0102084
Carcinoma, Renal Cell	hsa-mir-25	0.0101997
Burkitt Lymphoma	hsa-mir-34a	0.0101991
Glioblastoma	hsa-mir-219	0.010188
Colorectal Neoplasms	hsa-mir-520b	0.0101863
Carcinoma, Hepatocellular	hsa-mir-325	0.0101725
Stomach Neoplasms	hsa-mir-451	0.010167
Adenocarcinoma	hsa-mir-127	0.0101616
Breast Neoplasms	hsa-mir-297	0.0101606
Carcinoma, Non-Small-Cell Lung	hsa-mir-194	0.0101575
Prostatic Neoplasms	hsa-mir-24	0.0101553
Adenocarcinoma	hsa-mir-375	0.0101551
Urinary Bladder Neoplasms	hsa-mir-122	0.010144
Prostatic Neoplasms	hsa-mir-539	0.0101437
Neoplasms, Squamous Cell	hsa-mir-27a	0.0101403
Neoplasms	hsa-mir-212	0.0101347
Carcinoma, Hepatocellular	hsa-mir-339	0.0101291
Esophageal Neoplasms	hsa-mir-495	0.0101287
Melanoma	hsa-mir-663	0.0101163
Breast Neoplasms	hsa-mir-331	0.0101135
Endometriosis	hsa-mir-18a	0.0101107
Myocardial Infarction	hsa-mir-18a	0.0101092
Pancreatic Neoplasms	hsa-mir-652	0.0101065
Prostatic Neoplasms	hsa-mir-338	0.0101004
Colorectal Neoplasms	hsa-mir-205	0.0100988
Breast Neoplasms	hsa-mir-512	0.010094
Hodgkin Disease	hsa-mir-34a	0.0100881
Carcinoma, Non-Small-Cell Lung	hsa-mir-521	0.0100875
Esophageal Neoplasms	hsa-mir-127	0.0100864
Colonic Neoplasms	hsa-mir-429	0.0100794
Melanoma	hsa-mir-337	0.010078
Ovarian Neoplasms	hsa-mir-181b	0.0100767
Carcinoma, Non-Small-Cell Lung	hsa-mir-133a	0.0100762
Neoplasms	hsa-mir-338	0.010076
Adrenocortical Carcinoma	hsa-let-7i	0.0100745
Lung Neoplasms	hsa-mir-449a	0.0100723
Colorectal Neoplasms	hsa-mir-376b	0.0100621
Prostatic Neoplasms	hsa-mir-95	0.0100618
Lung Neoplasms	hsa-mir-151a	0.0100588
Esophageal Neoplasms	hsa-mir-96	0.0100556
Adrenocortical Carcinoma	hsa-mir-409	0.0100499
Carcinoma, Renal Cell	hsa-mir-214	0.0100495
Lupus Vulgaris	hsa-mir-552	0.0100395
Ovarian Neoplasms	hsa-mir-484	0.0100335
Esophageal Neoplasms	hsa-mir-122	0.0100307
Melanoma	hsa-mir-29c	0.0100292
Lung Neoplasms	hsa-mir-302d	0.010029
Carcinoma, Small Cell	hsa-mir-126	0.0100276
Ovarian Neoplasms	hsa-mir-139	0.010026
Carcinoma, Non-Small-Cell Lung	hsa-mir-181b	0.0100183
Urinary Bladder Neoplasms	hsa-mir-219	0.0100099
Adenocarcinoma	hsa-mir-101	0.0100066
Esophageal Neoplasms	hsa-mir-218	0.0100002
Ovarian Neoplasms	hsa-mir-301a	0.0099997
Leukemia-Lymphoma, Adult T-Cell	hsa-mir-34a	0.00999342
Carcinoma, Hepatocellular	hsa-mir-331	0.00999292
Antiphospholipid Syndrome	hsa-mir-17	0.00999179
Carcinoma, Squamous Cell	hsa-mir-148b	0.00999128
Carcinoma, Non-Small-Cell Lung	hsa-mir-23b	0.00999031
Neoplasms	hsa-mir-95	0.00998667
Lymphoma, Mantle-Cell	hsa-mir-34a	0.0099853
Prostatic Neoplasms	hsa-mir-148b	0.00998172
Stomach Neoplasms	hsa-mir-211	0.00998054
Neoplasms	hsa-mir-539	0.00997464
Carcinoma, Renal Cell	hsa-mir-222	0.00997211
Esophageal Neoplasms	hsa-mir-335	0.00996862
Carcinoma, Hepatocellular	hsa-mir-204	0.00996811
Neoplasms	hsa-mir-100	0.00996474
Breast Neoplasms	hsa-mir-208b	0.00996207
Urinary Bladder Neoplasms	hsa-mir-125a	0.00996051
Urinary Bladder Neoplasms	hsa-mir-191	0.00995748
Head and Neck Neoplasms	hsa-mir-20a	0.00995735
Carcinoma, Hepatocellular	hsa-mir-136	0.00995547
Carcinoma, Renal Cell	hsa-mir-216a	0.00995314
Colorectal Neoplasms	hsa-mir-561	0.00995226
Head and Neck Neoplasms	hsa-mir-16	0.00995135
Medulloblastoma	hsa-mir-532	0.00994523
Colonic Neoplasms	hsa-mir-659	0.00994422
Myelodysplastic Syndromes	hsa-mir-92a	0.00994347
Carcinoma, Hepatocellular	hsa-mir-377	0.00993854
Lung Neoplasms	hsa-mir-561	0.00992916
Colorectal Neoplasms	hsa-mir-451	0.00992746
Carcinoma, Non-Small-Cell Lung	hsa-mir-219	0.00992605
Diabetic Nephropathies	hsa-mir-141	0.00992578
Pancreatic Neoplasms	hsa-mir-488	0.009923
Medulloblastoma	hsa-mir-139	0.00991893
Stomach Neoplasms	hsa-mir-526b	0.00991859
Carcinoma, Squamous Cell	hsa-mir-139	0.00991808
Head and Neck Neoplasms	hsa-mir-539	0.00991064
Esophageal Neoplasms	hsa-mir-429	0.00991063
Neoplasms	hsa-mir-10a	0.00990724
Prostatic Neoplasms	hsa-mir-598	0.00990723
Breast Neoplasms	hsa-mir-454	0.00989558
Urinary Bladder Neoplasms	hsa-mir-29a	0.0098901
Carcinoma, Non-Small-Cell Lung	hsa-mir-29a	0.0098875
Lung Neoplasms	hsa-mir-299	0.00988533
Heart Failure	hsa-mir-31	0.00988424
Urinary Bladder Neoplasms	hsa-mir-431	0.0098689
Pancreatic Neoplasms	hsa-mir-129	0.00986695
Heart Failure	hsa-mir-194	0.00986626
Colorectal Neoplasms	hsa-mir-10a	0.00985757
Lung Neoplasms	hsa-mir-521	0.00985718
Urinary Bladder Neoplasms	hsa-mir-539	0.00983098
Glioma	hsa-mir-30c	0.00982835
Leukemia	hsa-mir-370	0.00982292
Heart Failure	hsa-mir-197	0.00982249
Adenocarcinoma	hsa-mir-135b	0.00980923
Prostatic Neoplasms	hsa-mir-381	0.00980716
Endometriosis	hsa-mir-127	0.00980428
Head and Neck Neoplasms	hsa-mir-140	0.0097973
Ovarian Neoplasms	hsa-mir-454	0.00979435
Carcinoma, Squamous Cell	hsa-let-7e	0.00978427
Neoplasms	hsa-mir-598	0.0097833
Prostatic Neoplasms	hsa-mir-652	0.00977561
Breast Neoplasms	hsa-mir-300	0.0097733
Carcinoma, Renal Cell	hsa-mir-15a	0.00976535
Heart Failure	hsa-mir-191	0.00975967
Thyroid Neoplasms	hsa-mir-135b	0.00975762
Prostatic Neoplasms	hsa-mir-376b	0.00975718
Glioblastoma	hsa-mir-339	0.00975129
Medulloblastoma	hsa-mir-155	0.00973978
Hepatitis C	hsa-mir-598	0.00973553
Lupus Erythematosus, Systemic	hsa-mir-92a	0.00972951
Glioblastoma	hsa-mir-379	0.00972621
Schizophrenia	hsa-mir-19a	0.00972476
Pancreatic Neoplasms	hsa-mir-29a	0.00971875
Adenoviridae Infections	hsa-mir-33b	0.00971352
Carcinoma, Squamous Cell	hsa-mir-598	0.00971259
Thyroid Neoplasms	hsa-mir-34c	0.00970893
Lung Neoplasms	hsa-mir-370	0.00970529
Glioblastoma	hsa-mir-370	0.00969839
Pancreatic Neoplasms	hsa-mir-381	0.00969771
Hematologic Neoplasms	hsa-mir-34a	0.00969567
Medulloblastoma	hsa-mir-221	0.00968781
Glioma	hsa-mir-25	0.00968555
Toxoplasmosis	hsa-mir-92a	0.00968169
Endometriosis	hsa-mir-218	0.00967753
Carcinoma	hsa-mir-218	0.00967748
Crohn Disease	hsa-let-7i	0.00967548
Carcinoma, Squamous Cell	hsa-let-7c	0.00967252
Esophageal Neoplasms	hsa-let-7g	0.00966741
Heart Failure	hsa-mir-153	0.00966698
Neoplasms	hsa-mir-363	0.00966667
Ovarian Neoplasms	hsa-mir-28	0.00966657
Melanoma	hsa-mir-539	0.00966548
Prostatic Neoplasms	hsa-mir-212	0.0096612
Glioblastoma	hsa-mir-487b	0.00965982
Stomach Neoplasms	hsa-mir-324	0.00965907
Carcinoma, Squamous Cell	hsa-let-7b	0.00965277
Endometrial Neoplasms	hsa-mir-411	0.00964914
Osteosarcoma	hsa-mir-539	0.00964745
Melanoma	hsa-mir-129	0.00964361
Glioblastoma	hsa-mir-33a	0.00964309
Schizophrenia	hsa-mir-19b	0.00964092
Neoplasms	hsa-mir-183	0.00963669
Prostatic Neoplasms	hsa-mir-199b	0.0096357
Colorectal Neoplasms	hsa-mir-302a	0.00963567
Ovarian Neoplasms	hsa-mir-151	0.00961787
Neoplasms	hsa-mir-652	0.00961578
Pancreatic Neoplasms	hsa-mir-302d	0.00961489
Glioma	hsa-mir-140	0.00961358
Endometriosis	hsa-mir-34b	0.00960322
Lupus Vulgaris	hsa-mir-542	0.00960068
Neoplasms	hsa-mir-181c	0.00959999
Carcinoma, Squamous Cell	hsa-mir-183	0.00959249
Glioma	hsa-mir-429	0.00959222
Azoospermia	hsa-mir-34a	0.00958703
Glioblastoma	hsa-mir-448	0.00958301
Uterine Cervical Neoplasms	hsa-mir-539	0.00958134
Head and Neck Neoplasms	hsa-mir-129	0.00957634
Melanoma	hsa-mir-181d	0.00957108
Head and Neck Neoplasms	hsa-mir-598	0.00956588
Glioblastoma	hsa-mir-30b	0.00956526
Periodontitis	hsa-mir-18a	0.00955787
Lymphoma, T-Cell	hsa-mir-34a	0.00955639
Hepatitis B	hsa-mir-191	0.00955134
Polycystic Kidney Diseases	hsa-mir-34a	0.00954617
Parkinson Disease	hsa-mir-296	0.00954567
Esophageal Neoplasms	hsa-mir-1	0.00953958
Prostatic Neoplasms	hsa-mir-339	0.00953713
Carcinoma, Squamous Cell	hsa-mir-652	0.00953422
Carcinoma, Non-Small-Cell Lung	hsa-mir-19a	0.00953186
Gastrointestinal Neoplasms	hsa-let-7f	0.00953141
Urinary Bladder Neoplasms	hsa-mir-214	0.00952909
Neoplasms, Squamous Cell	hsa-mir-140	0.00952777
Neoplasms	hsa-mir-219	0.00952766
Leukemia, Myeloid, Acute	hsa-mir-328	0.00952203
Melanoma	hsa-mir-598	0.00952073
Esophageal Neoplasms	hsa-let-7e	0.00951994
Esophageal Neoplasms	hsa-mir-135a	0.00951865
Heart Failure	hsa-mir-224	0.0095046
Carcinoma, Renal Cell	hsa-mir-191	0.00950424
Ovarian Neoplasms	hsa-mir-660	0.00949983
Leukemia, Myeloid, Acute	hsa-mir-146b	0.00949656
Carcinoma	hsa-mir-135b	0.00949303
Head and Neck Neoplasms	hsa-mir-27a	0.00949191
Neoplasms, Squamous Cell	hsa-mir-363	0.00949061
Lung Neoplasms	hsa-mir-342	0.00949011
Hemangiosarcoma	hsa-mir-34a	0.00948587
Head and Neck Neoplasms	hsa-mir-148b	0.00948485
Medulloblastoma	hsa-mir-335	0.00947734
Colorectal Neoplasms	hsa-mir-660	0.0094768
Neoplasms	hsa-mir-129	0.00947602
Heart Failure	hsa-mir-542	0.00947207
Carcinoma, Non-Small-Cell Lung	hsa-mir-335	0.00947121
Pancreatic Neoplasms	hsa-mir-7	0.00947033
Adenoviridae Infections	hsa-mir-448	0.00946152
Medulloblastoma	hsa-mir-188	0.00945957
Glioma	hsa-mir-200a	0.00945579
Leukemia, Lymphocytic, Chronic, B-Cell	hsa-mir-659	0.00945512
Lung Neoplasms	hsa-mir-106b	0.00945382
Lymphoma, Large-Cell, Anaplastic	hsa-mir-34a	0.0094494
Heart Failure	hsa-mir-328	0.0094429
Musculoskeletal Abnormalities	hsa-mir-34a	0.00944287
Glioma	hsa-mir-181c	0.0094413
Antiphospholipid Syndrome	hsa-mir-18a	0.00943666
Carcinoma, Ehrlich Tumor	hsa-mir-200c	0.00943604
Heart Failure	hsa-mir-214	0.00943562
Carcinoma, Squamous Cell	hsa-mir-487b	0.0094338
Multiple Sclerosis	hsa-mir-20a	0.0094303
Neoplasms, Squamous Cell	hsa-mir-219	0.00942989
Endometrial Neoplasms	hsa-mir-488	0.00942519
Lymphoma	hsa-mir-9	0.00942035
Lymphoma	hsa-mir-26b	0.0094187
Carcinoma, Squamous Cell	hsa-mir-30c	0.00941835
Urinary Bladder Neoplasms	hsa-mir-598	0.00941579
Carcinoma, Non-Small-Cell Lung	hsa-mir-142	0.00940261
Carcinoma, Squamous Cell	hsa-mir-23a	0.00940163
Adenocarcinoma	hsa-mir-19b	0.00940142
Carcinoma, Squamous Cell	hsa-mir-26b	0.00940128
Breast Neoplasms	hsa-mir-370	0.00940068
Mesothelioma	hsa-mir-34a	0.00940054
Leukemia, Myeloid, Acute	hsa-mir-660	0.00938678
Glioblastoma	hsa-mir-429	0.00938597
Neoplasms	hsa-mir-520d	0.00938596
Breast Neoplasms	hsa-mir-526b	0.00938576
Urinary Bladder Neoplasms	hsa-mir-153	0.00938134
Glioma	hsa-mir-95	0.00937665
Colorectal Neoplasms	hsa-mir-510	0.00937495
Stomach Neoplasms	hsa-mir-382	0.00937058
Head and Neck Neoplasms	hsa-mir-652	0.00936831
Carcinoma, Squamous Cell	hsa-mir-212	0.00935692
Melanoma	hsa-mir-652	0.00935672
Liver Neoplasms	hsa-let-7g	0.00935634
Muscular Disorders, Atrophic	hsa-let-7d	0.00935306
Melanoma	hsa-mir-24	0.00935179
Prostatic Neoplasms	hsa-mir-484	0.00934986
Melanoma	hsa-mir-23a	0.00934644
Glioblastoma	hsa-mir-100	0.00934239
Breast Neoplasms	hsa-mir-424	0.00933876
Glioma	hsa-mir-194	0.00933525
Uterine Cervical Neoplasms	hsa-mir-432	0.00933453
Carcinoma, Non-Small-Cell Lung	hsa-mir-92a	0.00932746
Medulloblastoma	hsa-mir-22	0.00932534
Breast Neoplasms	hsa-mir-518c	0.00932522
Ovarian Neoplasms	hsa-mir-15b	0.00931775
Mouth Neoplasms	hsa-mir-135a	0.00931701
Carcinoma, Squamous Cell	hsa-mir-663	0.00931691
Uterine Cervical Neoplasms	hsa-mir-429	0.00930984
Heart Failure	hsa-mir-9	0.0093075
Melanoma	hsa-mir-148b	0.00930558
Colon Neoplasms	hsa-mir-143	0.00930099
Carcinoma, Non-Small-Cell Lung	hsa-mir-487b	0.00930052
Urinary Bladder Neoplasms	hsa-mir-129	0.00929916
Carcinoma, Non-Small-Cell Lung	hsa-mir-452	0.00929245
Glioblastoma	hsa-mir-200c	0.00929192
Pancreatic Neoplasms	hsa-mir-663	0.00928741
Breast Neoplasms	hsa-mir-198	0.00927766
Urinary Bladder Neoplasms	hsa-mir-652	0.00927017
Stomach Neoplasms	hsa-mir-423	0.00926972
Urinary Bladder Neoplasms	hsa-mir-194	0.00926209
Stomach Neoplasms	hsa-mir-424	0.00925795
Carcinoma, Renal Cell	hsa-mir-497	0.00925586
Lung Neoplasms	hsa-mir-15a	0.00925162
Carcinoma, Renal Cell	hsa-mir-137	0.00925159
Breast Neoplasms	hsa-mir-507	0.00924237
Pancreatic Neoplasms	hsa-mir-149	0.00923778
Uterine Cervical Neoplasms	hsa-mir-598	0.0092374
Head and Neck Neoplasms	hsa-mir-127	0.00922521
Lung Neoplasms	hsa-mir-451	0.00922364
Prostatic Neoplasms	hsa-mir-216b	0.00920607
Osteosarcoma	hsa-mir-181d	0.00919968
Endometriosis	hsa-mir-19a	0.0091995
Hepatitis B	hsa-mir-127	0.0091992
Lung Neoplasms	hsa-mir-423	0.00919344
Carcinoma, Squamous Cell	hsa-mir-381	0.00919297
Carcinoma, Squamous Cell	hsa-mir-432	0.00919264
Glioma	hsa-mir-539	0.00918351
Carcinoma, Non-Small-Cell Lung	hsa-mir-32	0.00918339
Carcinoma, Non-Small-Cell Lung	hsa-mir-203	0.00917906
Breast Neoplasms	hsa-mir-455	0.00917718
Neoplasms	hsa-mir-454	0.00916582
Prostatic Neoplasms	hsa-mir-129	0.0091612
Lung Neoplasms	hsa-mir-215	0.0091576
Urinary Bladder Neoplasms	hsa-mir-223	0.00915644
Alzheimer Disease	hsa-mir-659	0.00915613
Retinoblastoma	hsa-mir-98	0.00915572
Breast Neoplasms	hsa-mir-660	0.00915269
Hodgkin Disease	hsa-mir-221	0.00914882
Colorectal Neoplasms	hsa-mir-300	0.0091474
Pancreatic Neoplasms	hsa-mir-432	0.00914583
Obesity	hsa-mir-19a	0.00914478
Urinary Bladder Neoplasms	hsa-mir-375	0.00914369
Glioblastoma	hsa-mir-200a	0.00913987
Uterine Cervical Neoplasms	hsa-mir-302b	0.00913854
Pre-Eclampsia	hsa-mir-367	0.00913789
Neoplasms	hsa-mir-371	0.00913736
Head and Neck Neoplasms	hsa-mir-663	0.00913497
Glioma	hsa-mir-148b	0.00913387
Breast Neoplasms	hsa-mir-325	0.0091284
Hepatitis B	hsa-mir-429	0.00912648
Urinary Bladder Neoplasms	hsa-mir-498	0.00912508
Carcinoma, Non-Small-Cell Lung	hsa-mir-25	0.00911942
Prostatic Neoplasms	hsa-mir-520a	0.00911855
Melanoma	hsa-mir-140	0.00911713
Muscular Disorders, Atrophic	hsa-mir-19a	0.00910964
Stomach Neoplasms	hsa-mir-507	0.00910616
Carcinoma, Hepatocellular	hsa-mir-1273c	0.0091047
Carcinoma, Hepatocellular	hsa-mir-567	0.0091047
Carcinoma, Hepatocellular	hsa-mir-1179	0.0091047
Carcinoma, Hepatocellular	hsa-mir-1275	0.0091047
Breast Neoplasms	hsa-mir-574	0.00910204
Medulloblastoma	hsa-mir-337	0.00909508
Osteosarcoma	hsa-mir-27a	0.0090905
Carcinoma	hsa-mir-367	0.00908531
Carcinoma, Renal Cell	hsa-mir-383	0.00908179
Medulloblastoma	hsa-mir-301a	0.00908152
Lung Neoplasms	hsa-mir-367	0.00908075
Neoplasms	hsa-mir-23a	0.00907988
Carcinoma, Squamous Cell	hsa-mir-379	0.00907951
Heart Failure	hsa-mir-219	0.00907847
Lung Neoplasms	hsa-mir-152	0.00906961
Uterine Cervical Neoplasms	hsa-mir-652	0.00906481
Leukemia, Myeloid, Acute	hsa-mir-454	0.00906248
Breast Neoplasms	hsa-mir-561	0.00906125
Glioblastoma	hsa-mir-362	0.00905458
Breast Neoplasms	hsa-mir-130b	0.00905173
Hepatitis C	hsa-mir-652	0.00904918
Ovarian Neoplasms	hsa-mir-149	0.00904399
Lymphoma	hsa-mir-125b	0.00904184
Urinary Bladder Neoplasms	hsa-mir-338	0.00904006
Esophageal Neoplasms	hsa-let-7f	0.00903756
Head and Neck Neoplasms	hsa-mir-146a	0.00903537
Colorectal Neoplasms	hsa-mir-494	0.00903445
Urinary Bladder Neoplasms	hsa-mir-193b	0.00903161
Prostatic Neoplasms	hsa-mir-23a	0.00903156
Prostatic Neoplasms	hsa-mir-125a	0.00902962
Carcinoma, Hepatocellular	hsa-mir-200	0.00901935
Medulloblastoma	hsa-mir-154	0.00901815
Pancreatic Neoplasms	hsa-mir-140	0.00901309
Glioblastoma	hsa-mir-204	0.00901049
Colorectal Neoplasms	hsa-mir-106b	0.00900809
Head and Neck Neoplasms	hsa-mir-432	0.00899469
Crohn Disease	hsa-let-7g	0.00899445
Adenoviridae Infections	hsa-mir-296	0.00899077
Adenoviridae Infections	hsa-mir-196a	0.0089873
Neoplasms, Squamous Cell	hsa-mir-93	0.00898642
Neoplasms, Squamous Cell	hsa-mir-598	0.00898256
Carcinoma	hsa-let-7d	0.00898237
Pancreatic Neoplasms	hsa-mir-23b	0.00897125
Ovarian Neoplasms	hsa-mir-521	0.00896919
Lymphoma	hsa-mir-127	0.00896673
Head and Neck Neoplasms	hsa-mir-98	0.00896631
Pancreatic Neoplasms	hsa-mir-484	0.0089647
Diabetes Mellitus, Type 2	hsa-mir-145	0.00896435
Urinary Bladder Neoplasms	hsa-mir-521	0.00896219
Lung Neoplasms	hsa-mir-339	0.00895596
Neoplasms, Squamous Cell	hsa-mir-539	0.00895373
Head and Neck Neoplasms	hsa-mir-381	0.00895259
Pancreatic Neoplasms	hsa-mir-339	0.00894981
Thyroid Neoplasms	hsa-mir-181b	0.00894716
Colorectal Neoplasms	hsa-mir-449a	0.00894208
Colonic Neoplasms	hsa-mir-658	0.00893633
Thyroid Neoplasms	hsa-mir-296	0.00893602
Nasopharyngeal Neoplasms	hsa-mir-216a	0.00893471
Carcinoma, Squamous Cell	hsa-mir-199a	0.00893062
Lung Neoplasms	hsa-mir-184	0.00893038
Stomach Neoplasms	hsa-mir-33a	0.00892512
Esophageal Neoplasms	hsa-mir-32	0.008925
Glioblastoma	hsa-mir-122	0.00891881
Lung Neoplasms	hsa-mir-376b	0.00891671
Stomach Neoplasms	hsa-mir-193a	0.00890899
Crohn Disease	hsa-mir-200a	0.00889319
Colonic Neoplasms	hsa-mir-601	0.0088906
Aortic Aneurysm, Thoracic	hsa-mir-296	0.00888874
Carcinoma, Squamous Cell	hsa-mir-484	0.008888
Carcinoma, Hepatocellular	hsa-mir-151b	0.00888334
Stomach Neoplasms	hsa-mir-33b	0.00888172
Carcinoma, Renal Cell	hsa-mir-370	0.00887918
Endometriosis	hsa-mir-186	0.00887684
Carcinoma, Squamous Cell	hsa-mir-23b	0.0088746
Head and Neck Neoplasms	hsa-mir-484	0.0088733
Leukemia, Myeloid, Acute	hsa-mir-218	0.00886774
Glioma	hsa-mir-338	0.00886655
Prostatic Neoplasms	hsa-mir-432	0.00886635
Barrett Esophagus	hsa-mir-126	0.00886179
Pancreatic Neoplasms	hsa-mir-363	0.00886091
Esophageal Neoplasms	hsa-mir-302d	0.00884962
Breast Neoplasms	hsa-mir-136	0.00884891
Lupus Erythematosus, Systemic	hsa-mir-16	0.00884584
Neoplasms	hsa-mir-659	0.00884557
Melanoma	hsa-mir-629	0.0088453
Lung Neoplasms	hsa-mir-449b	0.00884359
Colorectal Neoplasms	hsa-mir-302b	0.0088431
Ovarian Neoplasms	hsa-mir-299	0.00884217
Ovarian Neoplasms	hsa-mir-154	0.00884012
Neoplasms	hsa-mir-561	0.00883197
Neoplasms	hsa-mir-663	0.0088235
Uterine Cervical Neoplasms	hsa-mir-129	0.00882006
Mesothelioma	hsa-mir-145	0.00881841
Glioma	hsa-mir-598	0.00881706
Prostatic Neoplasms	hsa-mir-663	0.00880977
Adenocarcinoma	hsa-mir-411	0.0088084
Carcinoma, Non-Small-Cell Lung	hsa-mir-362	0.00880711
Ovarian Neoplasms	hsa-mir-210	0.00880398
Glioma	hsa-mir-10a	0.00880277
Carcinoma	hsa-mir-19a	0.00879953
Uterine Cervical Neoplasms	hsa-mir-663	0.00879837
Colonic Neoplasms	hsa-mir-25	0.00879702
Uterine Cervical Neoplasms	hsa-mir-181d	0.00879151
Glioblastoma	hsa-mir-197	0.00878679
Lymphoma, B-Cell	hsa-mir-125b	0.00878407
Neoplasms, Squamous Cell	hsa-mir-652	0.00878356
Carcinoma, Squamous Cell	hsa-mir-431	0.00878052
Stomach Neoplasms	hsa-mir-26a	0.00878
Head and Neck Neoplasms	hsa-mir-15b	0.0087794
Neoplasms	hsa-mir-381	0.00877662
Atherosclerosis	hsa-mir-16	0.00876928
Pancreatic Neoplasms	hsa-mir-148b	0.0087688
Uterine Cervical Neoplasms	hsa-mir-488	0.00876303
Breast Neoplasms	hsa-mir-138	0.00876237
Neuroblastoma	hsa-mir-411	0.00876151
Thyroid Neoplasms	hsa-mir-16	0.00876012
Hypertension	hsa-mir-18a	0.00876011
Head and Neck Neoplasms	hsa-mir-23b	0.00875513
Carcinoma, Squamous Cell	hsa-mir-362	0.00875046
Breast Neoplasms	hsa-mir-615	0.00874958
Pre-Eclampsia	hsa-mir-18a	0.00874611
Muscular Disorders, Atrophic	hsa-mir-18a	0.00874499
Urinary Bladder Neoplasms	hsa-mir-663	0.00874494
Thyroid Neoplasms	hsa-mir-338	0.00873894
Stomach Neoplasms	hsa-mir-152	0.00873579
Breast Neoplasms	hsa-mir-134	0.00873212
Glioblastoma	hsa-mir-501	0.00873163
Melanoma	hsa-mir-523	0.0087297
Neoplasms	hsa-mir-23b	0.0087262
Neoplasms	hsa-mir-432	0.00872531
Prostatic Neoplasms	hsa-mir-532	0.00872415
Carcinoma, Non-Small-Cell Lung	hsa-mir-448	0.0087202
Urinary Bladder Neoplasms	hsa-mir-342	0.00871914
Glioma	hsa-mir-223	0.00871822
Alzheimer Disease	hsa-mir-18a	0.00871515
Medulloblastoma	hsa-mir-137	0.00871159
Carcinoma, Non-Small-Cell Lung	hsa-mir-192	0.00871006
Esophageal Neoplasms	hsa-mir-498	0.00870324
Melanoma	hsa-mir-363	0.00869525
Colorectal Neoplasms	hsa-mir-512	0.00869438
Carcinoma, Squamous Cell	hsa-mir-199b	0.0086943
Thyroid Neoplasms	hsa-mir-139	0.00869363
Carcinoma, Non-Small-Cell Lung	hsa-mir-19b	0.00868759
Adrenocortical Carcinoma	hsa-mir-93	0.00868657
Glioma	hsa-mir-371	0.00868613
Carcinoma, Squamous Cell	hsa-mir-15b	0.0086847
Stomach Neoplasms	hsa-mir-325	0.00868188
Muscular Disorders, Atrophic	hsa-mir-125b	0.00868115
Carcinoma, Non-Small-Cell Lung	hsa-mir-196b	0.00867838
Liver Cirrhosis	hsa-mir-141	0.008676
Colonic Neoplasms	hsa-mir-302d	0.00867511
Carcinoma, Hepatocellular	hsa-mir-1183	0.00867473
Carcinoma, Hepatocellular	hsa-mir-1909	0.00867473
Head and Neck Neoplasms	hsa-mir-23a	0.00867383
Melanoma	hsa-mir-521	0.00866869
Carcinoma, Renal Cell	hsa-mir-542	0.00866684
Urinary Bladder Neoplasms	hsa-mir-381	0.00866646
Carcinoma, Squamous Cell	hsa-mir-521	0.0086636
Glioma	hsa-mir-652	0.00865902
Esophageal Neoplasms	hsa-mir-154	0.0086586
Glioblastoma	hsa-let-7c	0.00865835
Thyroid Neoplasms	hsa-mir-101	0.0086504
Colonic Neoplasms	hsa-mir-18b	0.00864978
Uterine Cervical Neoplasms	hsa-mir-381	0.00864608
Carcinoma	hsa-let-7f	0.00864574
Carcinoma, Non-Small-Cell Lung	hsa-mir-379	0.00864185
Uterine Cervical Neoplasms	hsa-mir-484	0.00863751
Ovarian Neoplasms	hsa-mir-659	0.00863391
Carcinoma, Squamous Cell	hsa-mir-452	0.00863014
Neoplasms, Squamous Cell	hsa-mir-193b	0.00862988
Osteosarcoma	hsa-mir-363	0.00862874
Colorectal Neoplasms	hsa-mir-521	0.00862809
Uterine Cervical Neoplasms	hsa-mir-148b	0.00862422
Stomach Neoplasms	hsa-mir-518b	0.00862038
Urinary Bladder Neoplasms	hsa-mir-95	0.00861963
Medulloblastoma	hsa-mir-301b	0.00861482
Adrenocortical Carcinoma	hsa-mir-151	0.00861172
Urinary Bladder Neoplasms	hsa-mir-432	0.0086084
Pancreatic Neoplasms	hsa-mir-181d	0.00860664
Colonic Neoplasms	hsa-mir-146b	0.00860659
Neuroblastoma	hsa-mir-452	0.00860494
Precursor Cell Lymphoblastic Leukemia-Lymphoma	hsa-mir-222	0.00860269
Carcinoma, Renal Cell	hsa-mir-330	0.00860065
Osteosarcoma	hsa-mir-193b	0.00859996
Stomach Neoplasms	hsa-mir-596	0.00859756
Esophageal Neoplasms	hsa-mir-30a	0.0085967
Melanoma	hsa-mir-525	0.0085963
Uterine Cervical Neoplasms	hsa-mir-95	0.00859443
Colorectal Neoplasms	hsa-mir-217	0.00859362
Neuroblastoma	hsa-mir-218	0.00859309
Biliary Tract Neoplasms	hsa-let-7d	0.00857528
Leukemia, Myeloid, Acute	hsa-mir-93	0.00857434
Lymphoma, Mantle-Cell	hsa-mir-155	0.00857158
Leukemia	hsa-mir-145	0.00857024
Carcinoma, Squamous Cell	hsa-mir-224	0.00856748
Glioma	hsa-mir-296	0.00856666
Thyroid Neoplasms	hsa-mir-133a	0.00856305
Biliary Tract Neoplasms	hsa-let-7e	0.00855766
Breast Neoplasms	hsa-mir-525	0.00855462
Parkinson Disease	hsa-mir-196a	0.00854916
Prostatic Neoplasms	hsa-mir-186	0.0085468
Osteosarcoma	hsa-mir-129	0.00854643
Carcinoma, Hepatocellular	hsa-mir-103b	0.00854418
Pancreatic Neoplasms	hsa-mir-152	0.00854225
Uterine Cervical Neoplasms	hsa-mir-92b	0.00853378
Medulloblastoma	hsa-mir-27a	0.00853294
Huntington Disease	hsa-mir-200b	0.00853213
Carcinoma, Renal Cell	hsa-mir-149	0.00853009
Colorectal Neoplasms	hsa-mir-455	0.00852944
Glioma	hsa-mir-431	0.00852934
Neoplasms, Squamous Cell	hsa-mir-663	0.00852899
Glioma	hsa-mir-199a	0.0085282
Carcinoma, Renal Cell	hsa-mir-187	0.00852417
Carcinoma, Hepatocellular	hsa-mir-510	0.00852307
Carcinoma, Hepatocellular	hsa-mir-3151	0.00852234
Endometrial Neoplasms	hsa-mir-127	0.00852177
Breast Neoplasms	hsa-mir-523	0.00852033
Glioma	hsa-mir-212	0.00851841
Prostatic Neoplasms	hsa-mir-363	0.00851692
Stomach Neoplasms	hsa-mir-144	0.00851417
Lymphoma, Large B-Cell, Diffuse	hsa-mir-222	0.00850514
Neoplasms	hsa-mir-510	0.00850057
Adrenocortical Carcinoma	hsa-mir-154	0.00849571
Glioblastoma	hsa-mir-376c	0.00849172
Carcinoma	hsa-mir-143	0.00848873
Inflammation	hsa-mir-146b	0.00848186
Glioma	hsa-mir-129	0.00848124
Mesothelioma	hsa-mir-29b	0.00848041
Stomach Neoplasms	hsa-mir-608	0.00848031
Endometrial Neoplasms	hsa-mir-218	0.00847992
Stomach Neoplasms	hsa-mir-297	0.00847852
Carcinoma	hsa-mir-146a	0.00847633
Urinary Bladder Neoplasms	hsa-mir-23b	0.00847567
Urinary Bladder Neoplasms	hsa-mir-484	0.00847078
Carcinoma	hsa-let-7g	0.00846951
Head and Neck Neoplasms	hsa-mir-212	0.0084644
Neoplasms	hsa-mir-96	0.00846041
Glioblastoma	hsa-let-7g	0.00845941
Neoplasms	hsa-mir-148b	0.00845642
Muscular Dystrophies	hsa-mir-487b	0.00845512
Neoplasms	hsa-mir-130a	0.00845456
Carcinoma, Hepatocellular	hsa-mir-630	0.00845113
Head and Neck Neoplasms	hsa-mir-200b	0.00844359
Esophageal Neoplasms	hsa-mir-151	0.008439
Hepatitis B	hsa-mir-19a	0.00842305
Stomach Neoplasms	hsa-mir-557	0.00842291
Melanoma	hsa-mir-484	0.00842075
Thyroid Neoplasms	hsa-mir-30b	0.00841618
Melanoma	hsa-mir-377	0.00841557
Glioblastoma	hsa-mir-152	0.00841321
Heart Failure	hsa-mir-10a	0.00841243
Vascular Diseases	hsa-mir-143	0.0084123
Heart Failure	hsa-mir-106a	0.00840961
Myelodysplastic Syndromes	hsa-mir-19b	0.00840879
Carcinoma, Squamous Cell	hsa-mir-335	0.00840467
Myeloproliferative Disorders	hsa-mir-18a	0.00840347
Carcinoma	hsa-mir-126	0.00839779
Adrenocortical Carcinoma	hsa-mir-21	0.00839663
Glioblastoma	hsa-mir-141	0.00839271
Neuroblastoma	hsa-mir-362	0.00838309
Breast Neoplasms	hsa-mir-518b	0.00838204
Ovarian Neoplasms	hsa-mir-601	0.00838146
Prostatic Neoplasms	hsa-mir-149	0.00837792
Breast Neoplasms	hsa-mir-346	0.00837768
Carcinoma, Renal Cell	hsa-mir-10a	0.00837413
Ovarian Neoplasms	hsa-mir-29c	0.00837361
Glioma	hsa-mir-23b	0.00837177
Prostatic Neoplasms	hsa-mir-188	0.00837035
Thyroid Neoplasms	hsa-mir-302c	0.00836934
Colonic Neoplasms	hsa-mir-449b	0.00836852
Colonic Neoplasms	hsa-mir-183	0.00836779
Parkinson Disease	hsa-mir-448	0.0083632
Atrial Fibrillation	hsa-mir-92a	0.00836157
Neoplasms	hsa-mir-484	0.00835934
Urinary Bladder Neoplasms	hsa-mir-363	0.00835708
Carcinoma	hsa-mir-18a	0.00835614
Heart Failure	hsa-mir-149	0.00835413
Neuroblastoma	hsa-mir-379	0.00835131
Osteosarcoma	hsa-mir-663	0.00835131
Atherosclerosis	hsa-mir-125b	0.00834796
Esophageal Neoplasms	hsa-mir-107	0.00834409
Breast Neoplasms	hsa-mir-596	0.00833957
Carcinoma, Squamous Cell	hsa-mir-561	0.0083394
Colorectal Neoplasms	hsa-mir-526b	0.00833761
Neoplasms, Squamous Cell	hsa-mir-484	0.00833669
Neoplasms	hsa-mir-520e	0.00833403
Lupus Vulgaris	hsa-mir-30b	0.00833128
Stomach Neoplasms	hsa-mir-197	0.00832775
Leukemia, Myeloid, Acute	hsa-mir-495	0.00832232
Glioblastoma	hsa-mir-532	0.00832212
Heart Failure	hsa-mir-25	0.00832039
Prostatic Neoplasms	hsa-mir-33a	0.00831758
Heart Failure	hsa-mir-141	0.00831608
Head and Neck Neoplasms	hsa-mir-92b	0.00831519
Inflammation	hsa-mir-29b	0.00831264
Mesothelioma	hsa-mir-125b	0.00831152
Neoplasms, Squamous Cell	hsa-mir-381	0.00831047
Colonic Neoplasms	hsa-mir-34c	0.00830912
Stomach Neoplasms	hsa-mir-134	0.00830832
Uterine Cervical Neoplasms	hsa-mir-15a	0.00830578
Esophageal Neoplasms	hsa-mir-302c	0.0083054
Stomach Neoplasms	hsa-mir-583	0.00830293
Glioblastoma	hsa-let-7b	0.00829828
Atherosclerosis	hsa-mir-411	0.00829602
Leukemia, Myeloid, Acute	hsa-mir-34c	0.00829008
Lymphoma	hsa-mir-10b	0.00828906
Pre-Eclampsia	hsa-mir-383	0.0082858
Uterine Cervical Neoplasms	hsa-mir-23a	0.00828489
Ovarian Neoplasms	hsa-mir-658	0.00828321
Breast Neoplasms	hsa-mir-494	0.00827638
Carcinoma, Squamous Cell	hsa-mir-33b	0.00827629
Breast Neoplasms	hsa-mir-377	0.00827566
Skin Neoplasms	hsa-mir-367	0.00827354
Carcinoma, Non-Small-Cell Lung	hsa-mir-375	0.00827345
Prostatic Neoplasms	hsa-mir-33b	0.00827261
Stomach Neoplasms	hsa-mir-188	0.0082696
Liposarcoma	hsa-let-7i	0.00826914
Myelodysplastic Syndromes	hsa-mir-146b	0.00826807
Stomach Neoplasms	hsa-mir-455	0.00826735
Medulloblastoma	hsa-mir-20b	0.00826378
Ovarian Neoplasms	hsa-mir-376a	0.00826299
Lymphoma	hsa-mir-328	0.00825797
Aortic Aneurysm, Thoracic	hsa-mir-448	0.00825741
Pancreatic Neoplasms	hsa-mir-139	0.00825562
Head and Neck Neoplasms	hsa-mir-181c	0.00825526
Neoplasms, Squamous Cell	hsa-mir-432	0.008253
Thyroid Neoplasms	hsa-mir-96	0.00824696
Urinary Bladder Neoplasms	hsa-mir-32	0.00824559
Neoplasms, Squamous Cell	hsa-mir-7	0.00824217
Breast Neoplasms	hsa-mir-1254	0.00823896
Breast Neoplasms	hsa-mir-3940	0.00823896
Neoplasms, Squamous Cell	hsa-mir-95	0.00823885
Ovarian Neoplasms	hsa-mir-206	0.00823656
Prostatic Neoplasms	hsa-mir-491	0.00823277
Leukemia, Myeloid, Acute	hsa-mir-539	0.00823103
Glioma	hsa-mir-363	0.00823
Medulloblastoma	hsa-mir-151	0.0082293
Uterine Cervical Neoplasms	hsa-mir-212	0.00821599
Uterine Cervical Neoplasms	hsa-mir-140	0.00821007
Prostatic Neoplasms	hsa-mir-181d	0.00820716
Medulloblastoma	hsa-mir-192	0.00820636
Glioblastoma	hsa-mir-182	0.0082028
Urinary Bladder Neoplasms	hsa-mir-148b	0.00820113
Melanoma	hsa-mir-371	0.0081971
Uterine Cervical Neoplasms	hsa-mir-363	0.00819119
Pancreatic Neoplasms	hsa-mir-181a	0.0081838
Inflammation	hsa-mir-16	0.00818326
Alzheimer Disease	hsa-mir-34b	0.00818281
Colonic Neoplasms	hsa-mir-448	0.00817749
Urinary Bladder Neoplasms	hsa-mir-23a	0.0081768
Breast Neoplasms	hsa-mir-557	0.00817672
Carcinoma, Non-Small-Cell Lung	hsa-mir-122	0.00817656
Medulloblastoma	hsa-mir-149	0.00817477
Adrenocortical Carcinoma	hsa-mir-141	0.00817338
Stomach Neoplasms	hsa-mir-662	0.00817199
Stomach Neoplasms	hsa-mir-600	0.00817199
Stomach Neoplasms	hsa-mir-769	0.00817199
Stomach Neoplasms	hsa-mir-654	0.00817199
Stomach Neoplasms	hsa-mir-611	0.00817199
Carcinoma, Hepatocellular	hsa-mir-1299	0.00817018
Melanoma	hsa-mir-151b	0.00816744
Colorectal Neoplasms	hsa-mir-507	0.0081621
Atrial Fibrillation	hsa-mir-448	0.00816118
Heart Failure	hsa-mir-206	0.00816015
Carcinoma	hsa-mir-204	0.00815734
Thyroid Neoplasms	hsa-mir-498	0.00815617
Lung Neoplasms	hsa-mir-659	0.00815502
Glioma	hsa-mir-663	0.00815478
Breast Neoplasms	hsa-mir-637	0.00815412
Carcinoma, Non-Small-Cell Lung	hsa-mir-137	0.00815288
Glioma	hsa-mir-381	0.0081501
Stomach Neoplasms	hsa-mir-525	0.00814872
Heart Failure	hsa-mir-451	0.0081467
Heart Failure	hsa-mir-183	0.0081467
Neoplasms, Squamous Cell	hsa-mir-155	0.00814587
Endometrial Neoplasms	hsa-mir-221	0.00814565
Osteosarcoma	hsa-mir-484	0.00813498
Osteosarcoma	hsa-mir-152	0.00813475
Neoplasms	hsa-mir-520f	0.00813162
Neoplasms	hsa-mir-520g	0.00813162
Colorectal Neoplasms	hsa-mir-659	0.0081311
Colorectal Neoplasms	hsa-mir-433	0.00812917
Myocardial Infarction	hsa-mir-221	0.00812515
Adenoviridae Infections	hsa-mir-431	0.00812501
Glioblastoma	hsa-mir-30e	0.00811985
Breast Neoplasms	hsa-mir-602	0.0081193
Stomach Neoplasms	hsa-mir-523	0.00811668
Esophageal Neoplasms	hsa-mir-302b	0.00810813
Prostatic Neoplasms	hsa-mir-210	0.0081079
Prostatic Neoplasms	hsa-mir-181a	0.00810711
Melanoma	hsa-mir-451	0.00810631
Urinary Bladder Neoplasms	hsa-mir-25	0.00810152
Carcinoma, Squamous Cell	hsa-let-7a	0.00810085
Osteosarcoma	hsa-mir-95	0.00809969
Esophageal Neoplasms	hsa-mir-431	0.00809936
Carcinoma	hsa-mir-135a	0.00809752
Breast Neoplasms	hsa-mir-612	0.00809577
Breast Neoplasms	hsa-mir-657	0.00809577
Glioblastoma	hsa-mir-495	0.00809525
Myocardial Infarction	hsa-mir-19b	0.00808538
Hodgkin Disease	hsa-mir-15a	0.00808354
Ovarian Neoplasms	hsa-mir-181a	0.00808109
Liver Neoplasms	hsa-mir-373	0.00807936
Glioblastoma	hsa-mir-98	0.00807509
Ovarian Neoplasms	hsa-mir-142	0.00807266
Multiple Sclerosis	hsa-mir-221	0.00807052
Esophageal Neoplasms	hsa-let-7i	0.00806949
Heart Failure	hsa-mir-181c	0.00806915
Nasopharyngeal Neoplasms	hsa-mir-135b	0.00806168
Colorectal Neoplasms	hsa-mir-382	0.00805385
Leukemia, Myeloid, Acute	hsa-mir-140	0.00805156
Nasopharyngeal Neoplasms	hsa-mir-127	0.00805062
Colorectal Neoplasms	hsa-mir-520h	0.00804439
Adenoviridae Infections	hsa-mir-32	0.00804347
Periodontitis	hsa-mir-19a	0.00804085
Endometrial Neoplasms	hsa-mir-215	0.00803979
Glioma	hsa-mir-432	0.00803882
Stomach Neoplasms	hsa-mir-615	0.00803881
Heart Failure	hsa-mir-33a	0.00803877
Adrenocortical Carcinoma	hsa-mir-107	0.00803652
Ovarian Neoplasms	hsa-mir-181c	0.00803628
Nasopharyngeal Neoplasms	hsa-mir-221	0.00803454
Melanoma	hsa-mir-103b	0.00803336
Toxoplasma	hsa-mir-34a	0.00803252
Osteosarcoma	hsa-mir-7	0.00803034
Thyroid Neoplasms	hsa-mir-337	0.00802857
Lymphoma	hsa-mir-429	0.00802841
Ischemia	hsa-mir-16	0.00802591
Heart Failure	hsa-mir-187	0.00802477
Breast Neoplasms	hsa-mir-583	0.00802454
Adenoviridae Infections	hsa-mir-328	0.00802387
Colorectal Neoplasms	hsa-mir-151a	0.008021
Lung Neoplasms	hsa-mir-424	0.00802001
Uterine Cervical Neoplasms	hsa-mir-25	0.00801661
Liver Neoplasms	hsa-let-7c	0.00801656
Thyroid Neoplasms	hsa-mir-143	0.00800865
Salivary Gland Neoplasms	hsa-mir-376c	0.00800252
Myocardial Infarction	hsa-mir-659	0.00800037
Heart Failure	hsa-mir-200b	0.00799809
Lymphoma	hsa-mir-30e	0.00799609
Carcinoma	hsa-mir-429	0.00799533
Carcinoma, Squamous Cell	hsa-mir-501	0.0079933
Glioblastoma	hsa-mir-498	0.00799161
Lung Neoplasms	hsa-mir-520e	0.0079882
Retinoblastoma	hsa-mir-34b	0.0079872
Thyroid Neoplasms	hsa-mir-302d	0.00798489
Stomach Neoplasms	hsa-mir-519d	0.00798454
Muscular Disorders, Atrophic	hsa-mir-16	0.00798184
Nasopharyngeal Neoplasms	hsa-mir-222	0.00796566
Mesothelioma	hsa-let-7g	0.00796392
Glioma	hsa-mir-146a	0.00796093
Head and Neck Neoplasms	hsa-mir-371	0.00795982
Urinary Bladder Neoplasms	hsa-mir-181d	0.00795815
Ovarian Neoplasms	hsa-mir-195	0.0079564
Burkitt Lymphoma	hsa-mir-221	0.0079494
Glioma	hsa-mir-29a	0.00794818
Prostatic Neoplasms	hsa-mir-144	0.00793827
Lymphoma	hsa-mir-542	0.00793497
Carcinoma, Renal Cell	hsa-mir-33a	0.00793007
Breast Neoplasms	hsa-mir-654	0.00792994
Breast Neoplasms	hsa-mir-600	0.00792994
Breast Neoplasms	hsa-mir-662	0.00792994
Breast Neoplasms	hsa-mir-769	0.00792994
Breast Neoplasms	hsa-mir-611	0.00792994
Prostatic Neoplasms	hsa-mir-542	0.00792933
Schizophrenia	hsa-mir-30c	0.00792851
Heart Failure	hsa-mir-33b	0.00792308
Lung Neoplasms	hsa-mir-520c	0.00792189
Carcinoma, Renal Cell	hsa-mir-192	0.00791993
Crohn Disease	hsa-mir-30c	0.00791905
Lung Neoplasms	hsa-mir-346	0.00791447
Osteosarcoma	hsa-mir-448	0.00791365
Prostatic Neoplasms	hsa-mir-197	0.0079131
Carcinoma, Non-Small-Cell Lung	hsa-mir-501	0.00790921
Schizophrenia	hsa-mir-150	0.00790646
Carcinoma, Non-Small-Cell Lung	hsa-mir-376c	0.00790504
Leukemia, B-Cell	hsa-mir-221	0.00790464
Lung Neoplasms	hsa-mir-149	0.00790433
Lupus Erythematosus, Systemic	hsa-mir-221	0.00790041
Ovarian Neoplasms	hsa-mir-186	0.00789899
Lung Neoplasms	hsa-mir-1236	0.00789854
Adrenocortical Carcinoma	hsa-mir-598	0.00789789
Pancreatic Neoplasms	hsa-mir-9	0.00789622
Precursor Cell Lymphoblastic Leukemia-Lymphoma	hsa-mir-18a	0.0078961
Prostatic Neoplasms	hsa-mir-142	0.00789404
Endometrial Neoplasms	hsa-mir-216b	0.00789397
Lung Neoplasms	hsa-mir-340	0.0078934
Carcinoma, Squamous Cell	hsa-mir-515	0.00789277
Heart Failure	hsa-mir-1297	0.00789078
Heart Failure	hsa-mir-511	0.00789078
Endometrial Neoplasms	hsa-mir-98	0.00788856
Colonic Neoplasms	hsa-mir-224	0.00788768
Carcinoma	hsa-mir-371	0.00788717
Glioma	hsa-mir-448	0.00788613
Thyroid Neoplasms	hsa-mir-20a	0.00788552
Carcinoma, Renal Cell	hsa-mir-130a	0.00787785
Aortic Aneurysm, Thoracic	hsa-mir-196a	0.00787773
Carcinoma, Squamous Cell	hsa-mir-494	0.00787486
Glioblastoma	hsa-mir-335	0.00787408
Glioma	hsa-mir-150	0.00786741
Glioma	hsa-mir-29b	0.00786602
Lung Neoplasms	hsa-mir-935	0.00786599
Glioma	hsa-mir-484	0.00786269
Stomach Neoplasms	hsa-mir-377	0.00786022
Urinary Bladder Neoplasms	hsa-mir-337	0.00786
Leukemia, Myeloid, Acute	hsa-mir-32	0.00785932
Glioma	hsa-mir-23a	0.00785852
Head and Neck Neoplasms	hsa-mir-135a	0.00785573
Adrenocortical Carcinoma	hsa-mir-193b	0.00785405
Periodontitis	hsa-let-7d	0.00784976
Glioma	hsa-mir-532	0.00784683
Muscular Disorders, Atrophic	hsa-mir-27a	0.00784594
Thyroid Neoplasms	hsa-mir-18a	0.00784371
Leukemia, Myeloid, Acute	hsa-mir-139	0.00784252
Glioblastoma	hsa-mir-561	0.0078411
Carcinoma, Hepatocellular	hsa-mir-1915	0.00783888
Lung Neoplasms	hsa-mir-520a	0.00783553
Lymphoma	hsa-mir-338	0.00783354
Medulloblastoma	hsa-mir-101	0.00783337
Adenoviridae Infections	hsa-mir-130a	0.00782967
Carcinoma, Hepatocellular	hsa-mir-184	0.00782827
Mouth Neoplasms	hsa-mir-101	0.00782694
Thyroid Neoplasms	hsa-mir-27a	0.00782332
Leukemia-Lymphoma, Adult T-Cell	hsa-mir-15a	0.00782063
Mesothelioma	hsa-mir-92b	0.00782017
Kidney Neoplasms	hsa-mir-200a	0.00782016
Uterine Cervical Neoplasms	hsa-mir-141	0.00781447
Urinary Bladder Neoplasms	hsa-mir-30a	0.00781271
Heart Failure	hsa-mir-127	0.00781112
Lung Neoplasms	hsa-mir-520f	0.00781005
Lung Neoplasms	hsa-mir-520g	0.00781005
Medulloblastoma	hsa-mir-181c	0.00780869
Carcinoma, Non-Small-Cell Lung	hsa-mir-204	0.00780525
Obesity	hsa-mir-222	0.007805
Carcinoma, Non-Small-Cell Lung	hsa-mir-340	0.00780343
Pre-Eclampsia	hsa-mir-19a	0.0077987
Periodontitis	hsa-mir-20a	0.00779454
Breast Neoplasms	hsa-mir-184	0.00779292
Neoplasms, Squamous Cell	hsa-mir-148b	0.007791
Stomach Neoplasms	hsa-mir-646	0.00778988
Osteosarcoma	hsa-mir-23a	0.00778822
Leukemia, Myeloid, Acute	hsa-mir-448	0.00778659
Neoplasms	hsa-mir-362	0.00778394
Head and Neck Neoplasms	hsa-mir-218	0.00778028
Melanoma	hsa-mir-132	0.00777394
Ovarian Neoplasms	hsa-mir-204	0.00777351
Carcinoma, Non-Small-Cell Lung	hsa-mir-342	0.00777303
Melanoma	hsa-mir-300	0.00777254
Thyroid Neoplasms	hsa-mir-223	0.00777174
Carcinoma, Renal Cell	hsa-mir-320d	0.0077684
Lung Neoplasms	hsa-mir-10a	0.00776746
Adrenocortical Carcinoma	hsa-mir-27a	0.00776718
Hypertension	hsa-mir-19a	0.0077656
Liver Neoplasms	hsa-let-7e	0.00776486
Stomach Neoplasms	hsa-mir-1249	0.00776421
Adenoviridae Infections	hsa-mir-122	0.00776268
Carcinoma, Renal Cell	hsa-mir-133a	0.00776183
Ependymoma	hsa-mir-215	0.00775927
Leukemia, Lymphocytic, Chronic, B-Cell	hsa-mir-191	0.00775688
Glioma	hsa-mir-203	0.00775653
Heart Failure	hsa-mir-151a	0.00775516
Carcinoma, Squamous Cell	hsa-mir-33a	0.00775485
Lymphoma	hsa-mir-195	0.0077546
Liver Neoplasms	hsa-mir-296	0.00775397
Colorectal Neoplasms	hsa-mir-331	0.00775343
Uterine Cervical Neoplasms	hsa-mir-101	0.00774956
Ovarian Neoplasms	hsa-mir-638	0.00774941
Cholangiocarcinoma	hsa-mir-429	0.00774604
Atherosclerosis	hsa-mir-18a	0.00774213
Vascular Diseases	hsa-mir-125b	0.00774048
Colorectal Neoplasms	hsa-mir-615	0.00773778
Neuroblastoma	hsa-mir-501	0.00773318
Osteosarcoma	hsa-mir-15b	0.00773118
Carcinoma, Squamous Cell	hsa-mir-216b	0.00772915
Endometrial Neoplasms	hsa-mir-222	0.00772821
Muscular Dystrophies	hsa-mir-495	0.00772778
Alzheimer Disease	hsa-mir-19a	0.00772657
Leukemia, Myeloid, Acute	hsa-mir-431	0.00772593
Glioma	hsa-mir-451	0.00772566
Esophageal Neoplasms	hsa-mir-153	0.00772457
Leukemia	hsa-mir-126	0.00771963
Coronary Artery Disease	hsa-mir-155	0.00771917
Neoplasms	hsa-mir-520a	0.0077059
Adrenocortical Carcinoma	hsa-mir-129	0.00770462
Ovarian Neoplasms	hsa-mir-371	0.00770231
Obesity	hsa-mir-19b	0.00769746
Parkinson Disease	hsa-mir-151b	0.00769619
Esophageal Neoplasms	hsa-mir-299	0.00769508
Muscular Disorders, Atrophic	hsa-mir-17	0.00769333
Carcinoma, Renal Cell	hsa-mir-223	0.00769109
Glioma	hsa-mir-219	0.00768998
Ovarian Neoplasms	hsa-mir-411	0.00768976
Stomach Neoplasms	hsa-mir-208b	0.00768405
Osteosarcoma	hsa-mir-148b	0.00768135
Gastrointestinal Neoplasms	hsa-let-7b	0.00768124
Hepatitis, Chronic	hsa-mir-373	0.00767942
Thyroid Neoplasms	hsa-mir-17	0.00767922
Cholangiocarcinoma	hsa-mir-372	0.00767898
Atrial Fibrillation	hsa-mir-196a	0.00767747
Glioblastoma	hsa-mir-107	0.00767238
Stomach Neoplasms	hsa-mir-103b	0.00767074
Prostatic Neoplasms	hsa-mir-302c	0.00766941
Osteosarcoma	hsa-mir-212	0.00766893
Lung Neoplasms	hsa-mir-625	0.00766798
Colorectal Neoplasms	hsa-mir-132	0.00765733
Adrenocortical Carcinoma	hsa-mir-99b	0.00765708
Glioblastoma	hsa-mir-510	0.00765235
Thyroid Neoplasms	hsa-mir-362	0.00764986
Uterine Cervical Neoplasms	hsa-mir-153	0.00764805
Lung Neoplasms	hsa-mir-328	0.00764761
Urinary Bladder Neoplasms	hsa-mir-137	0.00764697
Carcinoma, Non-Small-Cell Lung	hsa-mir-510	0.00764573
Heart Failure	hsa-mir-200a	0.00764339
Colorectal Neoplasms	hsa-mir-523	0.0076414
Lung Neoplasms	hsa-mir-337	0.00763798
Glioma	hsa-mir-137	0.00763565
Myocardial Infarction	hsa-mir-26b	0.00763556
Ovarian Neoplasms	hsa-mir-301b	0.00763529
Colonic Neoplasms	hsa-mir-27a	0.00763318
Urinary Bladder Neoplasms	hsa-mir-181c	0.00762985
Melanoma	hsa-mir-526a	0.00762894
Breast Neoplasms	hsa-mir-513b	0.00761933
Breast Neoplasms	hsa-mir-513c	0.00761933
Adenoviridae Infections	hsa-mir-501	0.0076105
Colorectal Neoplasms	hsa-mir-525	0.00760846
Urinary Bladder Neoplasms	hsa-mir-335	0.00760841
Schizophrenia	hsa-mir-484	0.00760726
Ovarian Neoplasms	hsa-mir-491	0.00760692
Carcinoma, Hepatocellular	hsa-mir-552	0.00760431
Colorectal Neoplasms	hsa-mir-518c	0.00760397
Carcinoma, Non-Small-Cell Lung	hsa-mir-216b	0.0075993
Heart Failure	hsa-mir-518a	0.00759444
Heart Failure	hsa-mir-137	0.00759305
Head and Neck Neoplasms	hsa-mir-488	0.00759132
Multiple Myeloma	hsa-mir-367	0.00759097
Lymphoma, B-Cell	hsa-mir-20b	0.0075908
Carcinoma, Renal Cell	hsa-mir-181c	0.00758686
Leukemia, Lymphocytic, Chronic, B-Cell	hsa-mir-454	0.0075858
Glioblastoma	hsa-mir-203	0.00758229
Mycosis Fungoides	hsa-let-7i	0.00758216
Nasopharyngeal Neoplasms	hsa-mir-16	0.00758185
Pancreatic Neoplasms	hsa-mir-22	0.00758005
Neoplasms, Squamous Cell	hsa-mir-153	0.00757873
Neuroblastoma	hsa-mir-155	0.00757825
Azoospermia	hsa-mir-302d	0.00757752
Carcinoma	hsa-mir-92a	0.00757662
Adrenocortical Carcinoma	hsa-mir-652	0.00757654
Pancreatic Neoplasms	hsa-mir-532	0.00757463
Leukemia	hsa-mir-187	0.00757425
Heart Failure	hsa-mir-181b	0.00757173
Heart Failure	hsa-mir-491	0.00757044
Medulloblastoma	hsa-mir-18b	0.00757028
Adenoviridae Infections	hsa-mir-187	0.00756849
Melanoma	hsa-mir-150	0.00756777
Liposarcoma	hsa-let-7f	0.00756712
Stomach Neoplasms	hsa-mir-1258	0.00756607
Esophageal Neoplasms	hsa-mir-222	0.0075657
Colonic Neoplasms	hsa-mir-210	0.00756123
Urinary Bladder Neoplasms	hsa-mir-204	0.00755704
Skin Neoplasms	hsa-mir-383	0.00755684
Carcinoma, Hepatocellular	hsa-mir-671	0.00755496
Inflammation	hsa-mir-181c	0.00755475
Lymphoma	hsa-mir-205	0.00755312
Colorectal Neoplasms	hsa-mir-449b	0.00755237
Thyroid Neoplasms	hsa-mir-19a	0.0075519
Melanoma	hsa-mir-515	0.00755124
Stomach Neoplasms	hsa-mir-346	0.00754427
Osteosarcoma	hsa-mir-23b	0.00754034
Glioma	hsa-mir-498	0.00754001
Leukemia, Myeloid, Acute	hsa-mir-598	0.00753827
Fibrosarcoma	hsa-mir-372	0.00753786
Atrial Fibrillation	hsa-mir-1	0.00753508
Esophageal Neoplasms	hsa-mir-370	0.00753245
Liposarcoma	hsa-let-7d	0.00753178
Adenoviridae Infections	hsa-mir-379	0.00752607
Carcinoma, Renal Cell	hsa-mir-29a	0.00752508
Stomach Neoplasms	hsa-mir-637	0.00752321
Stomach Neoplasms	hsa-mir-138	0.00752069
Salivary Gland Neoplasms	hsa-mir-302b	0.00751843
Thyroid Neoplasms	hsa-let-7c	0.007517
Uterine Cervical Neoplasms	hsa-mir-96	0.00751534
Glioma	hsa-mir-30b	0.00751414
Thyroid Neoplasms	hsa-mir-148a	0.00751001
Adrenocortical Carcinoma	hsa-mir-663	0.00750845
Salivary Gland Neoplasms	hsa-mir-491	0.00750633
Ovarian Neoplasms	hsa-mir-622	0.00750526
Medulloblastoma	hsa-mir-216b	0.00750495
Adenoviridae Infections	hsa-mir-487b	0.00750432
Medulloblastoma	hsa-mir-194	0.0074996
Prostatic Neoplasms	hsa-mir-411	0.00749944
Gastrointestinal Neoplasms	hsa-let-7i	0.00749836
Liposarcoma	hsa-let-7c	0.00749655
Esophageal Neoplasms	hsa-mir-338	0.00749248
Glioblastoma	hsa-mir-375	0.00749136
Ovarian Neoplasms	hsa-mir-151b	0.00748848
Glioma	hsa-mir-199b	0.00748052
Lung Neoplasms	hsa-mir-520b	0.0074789
Heart Failure	hsa-mir-532	0.00747888
Breast Neoplasms	hsa-mir-489	0.00747857
Carcinoma, Hepatocellular	hsa-mir-664	0.0074771
Digestive System Neoplasms	hsa-mir-98	0.00747668
Ovarian Neoplasms	hsa-mir-494	0.00747608
Nasopharyngeal Neoplasms	hsa-mir-21	0.00747522
Atherosclerosis	hsa-mir-1	0.00747501
Carcinoma, Non-Small-Cell Lung	hsa-mir-153	0.00747425
Schizophrenia	hsa-mir-659	0.00746882
Leukemia-Lymphoma, Adult T-Cell	hsa-mir-221	0.00746804
Carcinoma, Renal Cell	hsa-mir-320c	0.00746703
Uterine Cervical Neoplasms	hsa-mir-93	0.00746348
Urinary Bladder Neoplasms	hsa-mir-510	0.00746208
Adenoviridae Infections	hsa-mir-497	0.00745919
Neuroblastoma	hsa-mir-148a	0.00745855
Glioma	hsa-mir-122	0.00745828
Neoplasms	hsa-mir-424	0.00745714
Pulmonary Disease, Chronic Obstructive	hsa-mir-17	0.007455
Colonic Neoplasms	hsa-mir-122	0.00745166
Glioblastoma	hsa-mir-194	0.00745019
Carcinoma, Squamous Cell	hsa-mir-196a	0.00744928
Carcinoma, Squamous Cell	hsa-mir-30e	0.00744835
Pancreatic Neoplasms	hsa-mir-125a	0.00744673
Neoplasms, Squamous Cell	hsa-mir-18a	0.00744529
Head and Neck Neoplasms	hsa-mir-93	0.00744452
Carcinoma, Non-Small-Cell Lung	hsa-mir-28	0.00744391
Thyroid Neoplasms	hsa-mir-135a	0.00744363
Carcinoma, Renal Cell	hsa-mir-660	0.00743959
Carcinoma, Squamous Cell	hsa-mir-216a	0.00743863
Endometriosis	hsa-mir-222	0.00743541
Prostatic Neoplasms	hsa-mir-187	0.00743415
Colorectal Neoplasms	hsa-mir-320d	0.00743412
Lung Neoplasms	hsa-mir-508	0.00743272
Colonic Neoplasms	hsa-mir-375	0.00743226
Carcinoma, Renal Cell	hsa-mir-521	0.00742576
Tuberculosis, Pulmonary	hsa-mir-221	0.00742161
Medulloblastoma	hsa-mir-455	0.00742062
Multiple Myeloma	hsa-mir-542	0.00741876
Neoplasms	hsa-mir-203	0.00741759
Colorectal Neoplasms	hsa-mir-325	0.00741717
Leukemia, Myeloid, Acute	hsa-mir-652	0.00741493
Hypertrophy, Left Ventricular	hsa-mir-30d	0.00741489
Stomach Neoplasms	hsa-mir-602	0.00741484
[truncated: 182,155 more rows]
